# Supplementary material for: Peripartum-Associated Heart Failure Develops Independently of RHOT Proteins
Source: Int J Mol Sci. 2026 May 30;27(11):4991. doi: 10.3390/ijms27114991 (PMC13256580; doi:10.3390/ijms27114991)
Supplement: Supplementary file 1 [file ijms-27-04991-s001.zip]

Archive with 2 entries (2 files):
- Supplementary Table S3_RNA Seq.xlsx
- Supplementental Material.pdf
