# Supplementary material for: Peripartum-Associated Heart Failure Develops Independently of RHOT Proteins
Source: Int J Mol Sci. 2026 May 30;27(11):4991. doi: 10.3390/ijms27114991 (PMC13256580; doi:10.3390/ijms27114991)
Supplement: Supplementary file 1 [file ijms-27-04991-s001.zip › Supplementary Table S3_RNA Seq.xlsx]

## Sheet: Sheet1
				I - Control-D vs. Control-NP						II - Control-PP vs. Control-NP						III - Control-PP vs. Control-D						IV - iRhot1/2-KO-D vs. iRhot1/2-KO-NP						V - iRhot1/2-KO-PP vs. iRhot1/2-KO-NP						VI - iRhot1/2-KO-PP vs. iRhot1/2-KO-D						VII - iRhot1/2-KO-NP vs. Control-NP						VIII - iRhot1/2-KO-D vs. Control-D
ensembl	symbol	entrezid	baseMean	log2FoldChange	FC	lfcSE	stat	pvalue	padj	log2FoldChange	FC	lfcSE	stat	pvalue	padj	log2FoldChange	FC	lfcSE	stat	pvalue	padj	log2FoldChange	FC	lfcSE	stat	pvalue	padj	log2FoldChange	FC	lfcSE	stat	pvalue	padj	log2FoldChange	FC	lfcSE	stat	pvalue	padj	log2FoldChange	FC	lfcSE	stat	pvalue	padj	log2FoldChange	FC	lfcSE	stat
ENSMUSG00000109644	0610005C13Rik	71661	16.2512	-0.291709	0.816934	0.368667	-0.791255	0.428795	0.671424	0.305595	1.23593	0.360327	0.848106	0.396379	0.61563	0.597305	1.51289	0.364336	1.63943	0.101123	0.289136	-0.00442625	0.996937	0.370055	-0.0119611	0.990457	0.996107	0.191268	1.14177	0.368836	0.518572	0.604059	0.821183	0.195694	1.14528	0.368108	0.531622	0.594988	0.880955	-0.0594579	0.959625	0.367755	-0.161678	0.871559	0.990574	0.227825	1.17107	0.370961	0.614148
ENSMUSG00000007777	0610009B22Rik	66050	888.096	0.167517	1.12312	0.0752737	2.22544	0.0260517	0.126501	0.0914088	1.06541	0.0756872	1.20772	0.227156	0.444039	-0.0761083	0.948613	0.0752194	-1.01182	0.311626	0.565901	0.0524328	1.03701	0.075602	0.693537	0.487973	0.775528	0.0199172	1.0139	0.0759109	0.262376	0.793031	0.916338	-0.0325156	0.977714	0.075753	-0.429231	0.667755	0.906628	0.0761214	1.05418	0.0757506	1.00489	0.314948	0.826755	-0.0389629	0.973354	0.0751241	-0.518648
ENSMUSG00000086714	0610009E02Rik	100125929	27.3801	-0.34164	0.789144	0.233167	-1.46521	0.142863	0.366285	-0.453422	0.730309	0.23846	-1.90146	0.0572423	0.191931	-0.111781	0.925445	0.242139	-0.461642	0.644338	0.821332	-0.066007	0.955278	0.240118	-0.274894	0.783397	0.923149	-0.445332	0.734415	0.251007	-1.77418	0.0760327	0.289676	-0.379325	0.768797	0.251452	-1.50854	0.131416	0.554259	-0.229761	0.852776	0.234555	-0.979563	0.327302	0.837124	0.0458719	1.03231	0.238763	0.192123
ENSMUSG00000043644	0610009L18Rik	66838	330.17	-0.0388998	0.973397	0.0987438	-0.393947	0.69362	0.85095	0.413829	1.33222	0.0977835	4.23209	2.31526e-05	0.000738442	0.452729	1.36863	0.0975208	4.64238	3.44416e-06	0.000114766	0.165377	1.12146	0.0996569	1.65946	0.0970226	0.361104	0.47957	1.39433	0.0990131	4.8435	1.27572e-06	0.000113539	0.314193	1.24332	0.0981749	3.20034	0.00137265	0.0668681	-0.0948545	0.936367	0.0997458	-0.950962	0.341624	0.843923	0.109422	1.0788	0.098654	1.10915
ENSMUSG00000020831	0610010K14Rik	104457	25.4883	-0.232545	0.851132	0.209265	-1.11125	0.266463	0.523462	-0.204864	0.86762	0.212639	-0.963437	0.335328	0.55816	0.0276804	1.01937	0.215574	0.128403	0.89783	0.957949	0.0905581	1.06478	0.207626	0.436159	0.662721	0.870378	-0.0604112	0.958991	0.214051	-0.282228	0.777768	0.909628	-0.150969	0.900645	0.211305	-0.714461	0.474942	0.830921	-0.000550513	0.999618	0.208341	-0.00264237	0.997892	0.999914	0.322552	1.25054	0.208554	1.54661
ENSMUSG00000046683	0610025J13Rik		33.895	-0.38532	0.765609	0.230305	-1.67309	0.0943097	0.284664	0.0207212	1.01447	0.226576	0.0914535	0.927132	0.965302	0.406041	1.32505	0.230995	1.75779	0.0787826	0.246601	-0.519823	0.697457	0.232675	-2.23412	0.0254752	0.169753	-0.0582557	0.960425	0.227148	-0.256465	0.797592	0.918797	0.461567	1.37704	0.234903	1.96493	0.0494228	0.386474	0.125417	1.09082	0.225358	0.556523	0.577853	0.934193	-0.00908537	0.993722	0.237468	-0.0382593
ENSMUSG00000058706	0610030E20Rik	68364	330.559	0.00212321	1.00147	0.0945879	0.0224469	0.982091	0.992127	-0.227924	0.853863	0.0960999	-2.37174	0.0177044	0.0897035	-0.230047	0.852607	0.0957311	-2.40306	0.0162585	0.0846599	0.123371	1.08928	0.0955974	1.29053	0.196868	0.514179	-0.0578271	0.96071	0.0968382	-0.597152	0.550406	0.788475	-0.181198	0.88197	0.0962472	-1.88263	0.0597503	0.413283	-0.0815208	0.945061	0.0955788	-0.852918	0.393705	0.870229	0.039727	1.02792	0.0946068	0.419917
ENSMUSG00000097882	0610038B21Rik	70345	42.0726	-0.616997	0.652027	0.20671	-2.98484	0.00283729	0.0279257	-0.660059	0.632853	0.210029	-3.14271	0.00167392	0.0174795	-0.043062	0.970593	0.2161	-0.199268	0.842053	0.931657	0.0735015	1.05227	0.209994	0.350017	0.726326	0.900547	-0.101621	0.931985	0.214392	-0.473999	0.6355	0.838269	-0.175123	0.885692	0.21293	-0.822445	0.410824	0.797104	-0.375654	0.770756	0.20599	-1.82365	0.0682051	0.549466	0.314845	1.24388	0.2107	1.49428
ENSMUSG00000089889	0610040B10Rik		52.2239	-0.138802	0.908273	0.160231	-0.866261	0.386347	0.636371	0.160942	1.11802	0.158431	1.01585	0.309702	0.532632	0.299744	1.23093	0.159043	1.88467	0.0594739	0.205977	-0.371664	0.77289	0.160615	-2.31401	0.0206674	0.150286	-0.199331	0.870954	0.160094	-1.24508	0.213101	0.504443	0.172333	1.12688	0.164773	1.04588	0.295616	0.720163	0.234131	1.1762	0.157729	1.48439	0.137707	0.674368	0.00126881	1.00088	0.163073	0.00778061
ENSMUSG00000060512	0610040J01Rik	76261	223.971	0.14435	1.10523	0.143145	1.00842	0.313253	0.570232	0.211812	1.15814	0.143511	1.47593	0.139964	0.332682	0.0674622	1.04787	0.14257	0.473187	0.63608	0.815422	-0.00768623	0.994686	0.142686	-0.0538681	0.95704	0.985358	-0.1745	0.886074	0.143868	-1.21292	0.22516	0.519496	-0.166814	0.890808	0.143769	-1.16029	0.24593	0.675798	0.252123	1.19096	0.143436	1.75774	0.0787911	0.575893	0.100087	1.07184	0.142394	0.702887
ENSMUSG00000087361	0610043K17Rik	68400	7.35933	-0.159907	0.895083	0.40117	-0.398602	0.690187	0.849161	-0.229565	0.852892	0.410816	-0.558803	0.576296	0.755645	-0.0696577	0.952864	0.413086	-0.168628	0.86609	0.944169	-0.132897	0.911999	0.414924	-0.320291	0.748748		-0.0731147	0.950584	0.418303	-0.174789	0.861245		0.0597818	1.04231	0.421901	0.141696	0.88732		-0.0711025	0.95191	0.405096	-0.17552	0.860671		-0.0440919	0.9699	0.411092	-0.107256
ENSMUSG00000097863	1010001B22Rik		17.6293	-1.05986	0.479678	0.48887	-2.16799	0.0301597	0.13889	0.206734	1.15407	0.46924	0.440572	0.659523	0.811511	1.2666	2.40593	0.487088	2.60034	0.00931307	0.0568414	0.0650152	1.0461	0.479422	0.135612	0.892128	0.962828	0.737432	1.66721	0.472408	1.56101	0.118522	0.367925	0.672417	1.59374	0.470753	1.42838	0.153181	0.584953	-0.250361	0.840686	0.476094	-0.525865	0.598982	0.938411	0.874517	1.83339	0.492111	1.77707
ENSMUSG00000090066	1110002E22Rik	102634333	1322.38	-0.13858	0.908413	0.0811457	-1.7078	0.087674	0.272495	0.100526	1.07216	0.0810717	1.23996	0.214989	0.428982	0.239106	1.18026	0.0811016	2.94823	0.00319595	0.0257425	-0.0717611	0.951476	0.0811556	-0.884241	0.376566	0.693681	0.00695319	1.00483	0.0812194	0.0856101	0.931776	0.975381	0.0787143	1.05608	0.0812609	0.968662	0.332714	0.7465	0.0800228	1.05703	0.081115	0.986535	0.323871	0.836025	0.146842	1.10714	0.0811863	1.8087
ENSMUSG00000071456	1110002L01Rik	100043040	69.7788	-0.0589964	0.959932	0.127557	-0.462511	0.643715	0.822487	0.132629	1.09629	0.127285	1.04198	0.297421	0.519917	0.191625	1.14205	0.126836	1.51081	0.130837	0.339289	-0.0533039	0.963727	0.129218	-0.41251	0.679966	0.878276	0.0414819	1.02917	0.129843	0.319478	0.749364	0.895528	0.0947858	1.06791	0.129989	0.729182	0.46589	0.827201	0.0575776	1.04072	0.128539	0.44794	0.654196	0.948347	0.0632702	1.04483	0.128242	0.493366
ENSMUSG00000102531	1110002O04Rik		21.1978	-0.289698	0.818073	0.308993	-0.937554	0.348474	0.603601	0.135104	1.09817	0.304699	0.4434	0.657476	0.809995	0.424802	1.34239	0.307924	1.37957	0.16772	0.394396	-0.289106	0.818409	0.316927	-0.912215	0.361656	0.680754	-0.167778	0.890213	0.317271	-0.528816	0.596933	0.816261	0.121328	1.08774	0.322097	0.37668	0.706411	0.920331	-0.0945858	0.936541	0.308916	-0.306186	0.759463	0.968337	-0.0939935	0.936926	0.317002	-0.296507
ENSMUSG00000106291	1110003F10Rik		6.90532	-0.130489	0.913522	0.401358	-0.325119	0.745091	0.879783	-0.88536	0.541352	0.444679	-1.99101	0.0464799	0.168638	-0.754871	0.592599	0.445732	-1.69355	0.0903501	0.270033	-0.138337	0.908566	0.412944	-0.335001	0.737624		-0.582961	0.667592	0.440143	-1.32448	0.185343		-0.444625	0.734775	0.443565	-1.00239	0.316155		-0.0334183	0.977102	0.404753	-0.0825647	0.934198		-0.0412659	0.971802	0.409618	-0.100743
ENSMUSG00000030663	1110004F10Rik	56372	1984.25	0.125296	1.09073	0.0422789	2.96357	0.00304091	0.0292024	0.0813346	1.058	0.042561	1.91101	0.0560029	0.189317	-0.0439618	0.969988	0.0422536	-1.04043	0.298141	0.553208	0.0100229	1.00697	0.0427315	0.234555	0.814554	0.935873	0.0334516	1.02346	0.042899	0.779777	0.435522	0.709753	0.0234287	1.01637	0.0428312	0.547001	0.584378	0.878521	0.00966337	1.00672	0.0426929	0.226346	0.820932	0.977167	-0.10561	0.929412	0.0423178	-2.49564
ENSMUSG00000107121	1110006O24Rik	66123	12.9662	0.402043	1.32138	0.322075	1.24829	0.211925	0.45852	0.223013	1.16717	0.331744	0.672244	0.501428	0.698177	-0.17903	0.883297	0.31717	-0.564461	0.572441	0.776811	0.259983	1.19746	0.311973	0.833352	0.404646		0.0254861	1.01782	0.322219	0.0790956	0.936957		-0.234497	0.849981	0.314206	-0.746316	0.455477	0.821548	0.357908	1.28157	0.328342	1.09005	0.275693	0.801078	0.215848	1.16139	0.30537	0.706841
ENSMUSG00000116164	1110013H19Rik		16.8028	0.260227	1.19767	0.292929	0.888364	0.374345	0.625631	0.30533	1.2357	0.295719	1.0325	0.301837	0.524887	0.045103	1.03176	0.287037	0.157133	0.87514	0.946973	-0.209683	0.864727	0.291533	-0.719245	0.47199	0.76482	-0.166706	0.890875	0.294034	-0.566961	0.570741	0.800942	0.0429774	1.03024	0.298017	0.144211	0.885334	0.973513	0.377559	1.29914	0.294533	1.28189	0.199881	0.743314	-0.0923516	0.937993	0.289912	-0.318551
ENSMUSG00000085151	1110018N20Rik		51.792	-0.242029	0.845555	0.165801	-1.45975	0.144358	0.368411	-0.027799	0.980916	0.165241	-0.168233	0.8664	0.93576	0.21423	1.16008	0.167014	1.28271	0.199595	0.440058	0.0995098	1.07141	0.176471	0.563888	0.57283	0.82251	0.337102	1.26322	0.175074	1.92548	0.0541694	0.241718	0.237592	1.17902	0.172897	1.37418	0.169386	0.603156	-0.434746	0.739824	0.171465	-2.53548	0.0112293	0.275317	-0.0932068	0.937437	0.170973	-0.545154
ENSMUSG00000097616	1110019D14Rik		173.311	0.0337385	1.02366	0.0978763	0.344705	0.730316	0.872238	0.330432	1.25739	0.0970404	3.4051	0.000661407	0.00896697	0.296693	1.22833	0.0960645	3.08848	0.00201183	0.0183635	-0.00943721	0.99348	0.0980973	-0.0962025	0.92336	0.973905	0.171433	1.12618	0.0977923	1.75304	0.0795958	0.297094	0.180871	1.13357	0.0975698	1.85376	0.0637741	0.422411	0.126337	1.09152	0.0985768	1.28161	0.199981	0.743314	0.083161	1.05934	0.0973934	0.853867
ENSMUSG00000097047	1110020A21Rik	68531	30.7196	0.17671	1.1303	0.187947	0.940213	0.347108	0.602746	0.0561074	1.03966	0.193267	0.290311	0.771579	0.881885	-0.120603	0.919803	0.188372	-0.640236	0.522019	0.744368	-0.510131	0.702159	0.19408	-2.62845	0.00857739	0.0898103	-0.67531	0.626197	0.201807	-3.34632	0.00081892	0.0171491	-0.165179	0.891818	0.21051	-0.784662	0.432652	0.80884	0.318767	1.24726	0.188773	1.68862	0.0912922	0.600033	-0.368075	0.774816	0.193276	-1.90439
ENSMUSG00000092203	1110038B12Rik	68763	27.6057	-0.372067	0.772675	0.227418	-1.63605	0.101829	0.298338	-0.0574869	0.960937	0.224822	-0.2557	0.798183	0.897324	0.31458	1.24365	0.229507	1.37068	0.170475	0.39855	0.221789	1.16618	0.235266	0.942716	0.345826	0.666555	-0.117628	0.921702	0.245024	-0.480067	0.63118	0.836044	-0.339417	0.790361	0.240123	-1.41351	0.157506	0.589411	-0.391254	0.762466	0.231645	-1.68903	0.0912141	0.600033	0.202602	1.15077	0.231105	0.876663
ENSMUSG00000063236	1110038F14Rik	117171	364.675	0.0374273	1.02628	0.0659041	0.567905	0.5701	0.776934	0.0175601	1.01225	0.0667848	0.262935	0.7926	0.89416	-0.0198672	0.986324	0.0661628	-0.300277	0.763966	0.889433	-0.0495537	0.966235	0.0676057	-0.732981	0.46357	0.759916	-0.00650212	0.995503	0.0680997	-0.0954794	0.923934	0.972035	0.0430516	1.03029	0.0681484	0.631732	0.527562	0.855357	-0.0147747	0.989811	0.0670446	-0.220371	0.825582	0.97824	-0.101756	0.931898	0.0664749	-1.53074
ENSMUSG00000085457	1110046J04Rik	68808	58.5232	0.0497819	1.03511	0.143647	0.346558	0.728924	0.871539	-0.103296	0.930904	0.147927	-0.698293	0.484994	0.685264	-0.153078	0.89933	0.146131	-1.04754	0.294851	0.549934	-0.102063	0.9317	0.146975	-0.694422	0.487418	0.775375	-0.369989	0.773788	0.153303	-2.41345	0.0158021	0.117595	-0.267926	0.830513	0.154084	-1.73883	0.0820647	0.470034	0.0687132	1.04878	0.145815	0.471236	0.637472	0.945258	-0.0831315	0.944006	0.144825	-0.574015
ENSMUSG00000035171	1110059E24Rik,1110059E24Rik	66206,118568607	360.331	-0.044994	0.969294	0.0861234	-0.522437	0.601366	0.795793	-0.0789237	0.946764	0.086877	-0.908454	0.363639	0.584478	-0.0339297	0.976756	0.0866635	-0.391511	0.69542	0.852811	-0.0865088	0.941799	0.0872804	-0.99116	0.321608	0.643463	-0.123181	0.918161	0.0879969	-1.39984	0.161563	0.433702	-0.0366723	0.974901	0.0881851	-0.415856	0.677515	0.909988	-0.017476	0.98796	0.086715	-0.201534	0.840281	0.982566	-0.0589908	0.959935	0.0866926	-0.680459
ENSMUSG00000032551	1110059G10Rik	66202	210.147	0.00682066	1.00474	0.100976	0.0675473	0.946146	0.97558	0.110125	1.07932	0.101322	1.08688	0.277089	0.498787	0.103305	1.07423	0.100748	1.02537	0.305188	0.559406	-0.0288256	0.980218	0.103214	-0.27928	0.78003	0.922353	-0.0350118	0.976024	0.104085	-0.336378	0.736586	0.889332	-0.00618617	0.995721	0.10403	-0.0594651	0.952582	0.991126	-0.0668917	0.954693	0.102412	-0.65316	0.513653	0.914947	-0.102538	0.931393	0.101789	-1.00736
ENSMUSG00000078570	1110065P20Rik	68920	122.177	0.0214178	1.01496	0.100659	0.212775	0.831502	0.923484	-0.0315836	0.978346	0.102698	-0.307537	0.758434	0.874005	-0.0530014	0.963929	0.101671	-0.521302	0.602157	0.795534	0.0567611	1.04013	0.104718	0.542039	0.587791	0.829308	0.163202	1.11977	0.105037	1.55377	0.12024	0.371192	0.106441	1.07657	0.104063	1.02286	0.306375	0.727804	-0.112258	0.925139	0.10371	-1.08242	0.279065	0.80258	-0.0769151	0.948083	0.101697	-0.756316
ENSMUSG00000043687	1190005I06Rik	68918	27.788	0.399593	1.31914	0.244976	1.63115	0.102858	0.300125	0.0577603	1.04085	0.254272	0.227159	0.8203	0.910399	-0.341833	0.789038	0.24531	-1.39347	0.163476	0.388427	0.0661565	1.04692	0.241993	0.273382	0.78456	0.923569	0.432226	1.34931	0.23836	1.81333	0.0697808	0.277267	0.366069	1.28884	0.236449	1.54819	0.121575	0.540796	0.350738	1.27521	0.248957	1.40883	0.158885	0.702615	0.0173014	1.01206	0.237896	0.0727266
ENSMUSG00000087684	1200007C13Rik		9.02083	0.969082	1.95759	0.505416	1.91739	0.0551879	0.204642	0.206468	1.15386	0.526611	0.39207	0.695006	0.83356	-0.762614	0.589428	0.500859	-1.52261	0.127856	0.335218	2.10022	4.28775	0.535514	3.92188	8.78621e-05		0.402722	1.322	0.580508	0.693741	0.487845		-1.6975	0.30832	0.519983	-3.26452	0.00109648	0.0589068	-0.683854	0.6225	0.563599	-1.21337	0.224988	0.767621	0.447284	1.36347	0.473896	0.943843
ENSMUSG00000097290	1300002E11Rik	100043489	160.405	-0.159676	0.895226	0.101289	-1.57644	0.114924	0.320644	0.00289796	1.00201	0.10135	0.0285936	0.977189	0.990146	0.162574	1.11928	0.101765	1.59755	0.110143	0.305146	0.0795408	1.05668	0.102319	0.777379	0.436935	0.740279	0.0125398	1.00873	0.103855	0.120744	0.903894	0.965766	-0.067001	0.95462	0.102992	-0.650546	0.51534	0.849628	-0.0694847	0.952978	0.102037	-0.680979	0.495885	0.908973	0.169733	1.12485	0.101574	1.67102
ENSMUSG00000112545	1300014J16Rik		28.2578	-0.996784	0.501116	0.256796	-3.88161	0.000103766	0.00254937	-0.864932	0.549072	0.257628	-3.35728	0.000787122	0.0102342	0.131852	1.0957	0.271228	0.486131	0.626874	0.809572	-0.177468	0.884254	0.255146	-0.695555	0.486707	0.775043	-0.231193	0.85193	0.258489	-0.894402	0.371107	0.660499	-0.0537247	0.963446	0.26063	-0.206134	0.836686	0.958737	-0.30499	0.809448	0.24773	-1.23114	0.218272	0.760114	0.514326	1.42833	0.263958	1.94852
ENSMUSG00000096221	1500002C15Rik		12.6398	-0.0942307	0.936772	0.300524	-0.313555	0.753859	0.884865	-0.585588	0.666377	0.322617	-1.81512	0.0695052	0.217421	-0.491358	0.711355	0.322574	-1.52324	0.127698	0.334946	-0.340129	0.789971	0.311161	-1.0931	0.274351		-0.167915	0.890128	0.310105	-0.541478	0.588178		0.172214	1.12679	0.318915	0.54	0.589197	0.879483	0.0666025	1.04725	0.301348	0.221015	0.825081	0.97793	-0.179296	0.883134	0.310363	-0.577699
ENSMUSG00000097595	1500002F19Rik		13.2102	-0.0797174	0.946243	0.29547	-0.269798	0.787315	0.901084	0.0369954	1.02597	0.297209	0.124476	0.900938	0.951875	0.116713	1.08426	0.296819	0.393213	0.694162	0.8522	0.135442	1.09843	0.292835	0.462521	0.643707		0.394636	1.31461	0.289455	1.36337	0.172765		0.259193	1.19681	0.283763	0.913415	0.361025	0.76541	0.0602445	1.04264	0.297111	0.202768	0.839317	0.982194	0.275404	1.21033	0.29117	0.945854
ENSMUSG00000098912	1500004A13Rik	319830	92.4106	-0.272019	0.82816	0.148113	-1.83656	0.0662747	0.228941	-0.352995	0.782957	0.150441	-2.34641	0.0189555	0.0937116	-0.0809762	0.945418	0.151764	-0.533568	0.593641	0.789889	-0.239578	0.846993	0.148387	-1.61455	0.106408	0.377022	-0.391874	0.762139	0.151144	-2.59272	0.00952212	0.0850182	-0.152296	0.899817	0.152739	-0.997096	0.318718	0.738976	0.0876041	1.0626	0.146751	0.596959	0.550535	0.925697	0.120045	1.08677	0.149734	0.801719
ENSMUSG00000087651	1500009L16Rik	69784	155.834	0.114187	1.08236	0.166071	0.687578	0.491719	0.719933	0.76038	1.69394	0.164291	4.62824	3.68781e-06	0.000177161	0.646194	1.56503	0.163222	3.95898	7.52706e-05	0.00140254	0.636121	1.55415	0.169163	3.7604	0.000169642	0.00527592	0.57394	1.48858	0.170091	3.3743	0.000740024	0.016039	-0.0621816	0.957815	0.166297	-0.373919	0.708465	0.920846	-0.404221	0.755644	0.170033	-2.37731	0.0174392	0.329707	0.117714	1.08501	0.16518	0.71264
ENSMUSG00000072694	1500011B03Rik,1500011B03Rik	66236,330173	88.4223	0.0641578	1.04547	0.135554	0.473301	0.635998	0.817429	0.126238	1.09144	0.136567	0.92436	0.355299	0.576579	0.0620797	1.04397	0.135008	0.459823	0.645643	0.822183	-0.00179391	0.998757	0.137388	-0.0130573	0.989582	0.996107	0.0373035	1.02619	0.138397	0.269539	0.787515	0.91397	0.0390974	1.02747	0.13802	0.283273	0.776967	0.941333	0.0581609	1.04114	0.137437	0.423181	0.672163	0.950116	-0.00779078	0.994614	0.135504	-0.057495
ENSMUSG00000098702	1500015A07Rik	68982	45.4168	-0.344722	0.787459	0.165539	-2.08243	0.0373033	0.159283	-0.442971	0.735618	0.170011	-2.60554	0.00917296	0.0571576	-0.0982485	0.934166	0.173366	-0.566711	0.57091	0.775918	-0.162587	0.893421	0.170215	-0.955186	0.339484	0.660412	-0.172808	0.887114	0.172715	-1.00054	0.317049	0.615233	-0.0102208	0.992941	0.174538	-0.0585593	0.953303	0.991442	-0.132635	0.912164	0.165214	-0.80281	0.422085	0.880703	0.0494998	1.03491	0.170531	0.29027
ENSMUSG00000097383	1500026H17Rik	69002	22.971	0.156354	1.11447	0.234818	0.665853	0.505505	0.730167	-0.0879616	0.940851	0.243088	-0.361851	0.717463	0.846891	-0.244316	0.844216	0.238357	-1.025	0.305363	0.55962	-0.283175	0.82178	0.250785	-1.12915	0.258832	0.586405	0.0801889	1.05716	0.245498	0.326637	0.743942	0.893072	0.363364	1.28642	0.25117	1.44669	0.147984	0.578903	-0.036069	0.975309	0.242377	-0.148814	0.881701	0.990653	-0.475599	0.719168	0.243487	-1.95328
ENSMUSG00000050088	1600012H06Rik	67912	372.342	-0.0489281	0.966654	0.0757377	-0.64602	0.518266	0.739005	0.0687926	1.04884	0.0759535	0.905719	0.365084	0.585975	0.117721	1.08502	0.0757322	1.55443	0.120081	0.321946	-0.135497	0.910356	0.0762252	-1.77759	0.075471	0.317043	-0.177602	0.884171	0.0770443	-2.30519	0.0211557	0.139416	-0.0421046	0.971237	0.0774457	-0.543666	0.586671	0.87893	0.104482	1.07511	0.0758882	1.37679	0.168577	0.711143	0.0179129	1.01249	0.0760754	0.235462
ENSMUSG00000054676	1600014C10Rik	72244	1577.86	0.131077	1.09511	0.073879	1.77421	0.0760278	0.249394	0.200299	1.14894	0.0739766	2.7076	0.00677714	0.0466923	0.0692222	1.04915	0.0737336	0.938814	0.347826	0.602048	0.00619908	1.00431	0.0740598	0.0837036	0.933292	0.977577	0.11453	1.08262	0.0740869	1.54588	0.122132	0.37434	0.108331	1.07798	0.0740435	1.46307	0.143448	0.573454	0.0878276	1.06277	0.0741124	1.18506	0.235994	0.777277	-0.0370504	0.974646	0.0738262	-0.50186
ENSMUSG00000097048	1600020E01Rik		112.022	-0.0355842	0.975637	0.140529	-0.253216	0.800101	0.907335	-0.318291	0.80202	0.143952	-2.2111	0.0270292	0.11904	-0.282706	0.822047	0.1435	-1.97008	0.0488293	0.180117	0.249795	1.18904	0.143619	1.73929	0.0819842	0.331761	0.102961	1.07398	0.145736	0.706493	0.479881	0.74115	-0.146833	0.903231	0.143583	-1.02264	0.30648	0.727804	-0.233806	0.850389	0.143401	-1.63044	0.103009	0.620959	0.0515734	1.03639	0.140752	0.366413
ENSMUSG00000099419	1700001D01Rik	69279	8.08074	-0.804755	0.572459	0.398031	-2.02184	0.0431932	0.176156	-0.93038	0.52472	0.412917	-2.25319	0.0242473	0.111054	-0.125626	0.916606	0.437074	-0.287424	0.773788	0.895055	0.667266	1.58806	0.398692	1.67364	0.0942018		0.588275	1.50345	0.405304	1.45144	0.146657		-0.0789906	0.94672	0.378933	-0.208455	0.834873	0.958233	-0.623182	0.649237	0.398455	-1.564	0.117818	0.646721	0.848838	1.80105	0.398269	2.13132
ENSMUSG00000085984	1700001G11Rik	69303	11.9818	0.450222	1.36625	0.338031	1.3319	0.182895	0.422585	0.346764	1.27171	0.344775	1.00577	0.314526	0.537775	-0.103457	0.9308	0.329764	-0.313732	0.753725	0.884371	-0.167952	0.890105	0.34617	-0.485172	0.627554		-0.200758	0.870093	0.351812	-0.570639	0.568244		-0.0328057	0.977517	0.355522	-0.0922748	0.92648	0.984854	0.265627	1.20216	0.347563	0.764255	0.444715	0.890495	-0.352547	0.7832	0.336598	-1.04738
ENSMUSG00000103746	1700001G17Rik		8.9194	0.00828037	1.00576	0.43965	0.018834	0.984974	0.993596	0.00357736	1.00248	0.444622	0.00804584	0.99358	0.997528	-0.00470301	0.996745	0.441593	-0.0106501	0.991503	0.995622	-0.356853	0.780866	0.45109	-0.79109	0.428891		-0.243699	0.844577	0.451952	-0.539215	0.589739		0.113154	1.08159	0.461627	0.24512	0.806364	0.948791	0.115826	1.0836	0.441939	0.262086	0.793255	0.973648	-0.249307	0.8413	0.448848	-0.555439
ENSMUSG00000056508	1700001K19Rik	66323	9.89089	-0.83046	0.56235	0.350789	-2.3674	0.0179133	0.0988604	-0.0992867	0.933494	0.329811	-0.301041	0.763383	0.876888	0.731173	1.65999	0.35561	2.05611	0.0397718	0.156883	-0.336363	0.792035	0.349573	-0.962211	0.335944		-0.467959	0.722987	0.360841	-1.29686	0.19468		-0.131596	0.912821	0.370582	-0.355106	0.72251	0.925549	-0.147035	0.903104	0.331999	-0.442879	0.657853	0.949166	0.347061	1.27197	0.367466	0.944471
ENSMUSG00000044320	1700001O22Rik	73598	6.37648	0.284213	1.21775	0.478447	0.594032	0.552491	0.764306	0.315757	1.24466	0.483077	0.653637	0.513346	0.707027	0.0315446	1.02211	0.469101	0.0672448	0.946387	0.977382	-0.0931268	0.937489	0.481554	-0.193388	0.846655		-0.540742	0.687417	0.508351	-1.06372	0.287457		-0.447615	0.733254	0.510227	-0.877286	0.380332		0.256162	1.1943	0.485903	0.527187	0.598064		-0.121178	0.919437	0.47403	-0.255633
ENSMUSG00000030030	1700003E16Rik	71837	33.0505	-0.373696	0.771803	0.203129	-1.8397	0.065812	0.228168	-0.253605	0.838798	0.204111	-1.24249	0.214057	0.42838	0.120091	1.0868	0.208835	0.575053	0.565255	0.772664	-0.421948	0.746416	0.201235	-2.09679	0.0360118	0.209146	-0.360854	0.778703	0.202768	-1.77964	0.0751353	0.288276	0.061094	1.04326	0.209047	0.29225	0.770096	0.939131	0.206358	1.15377	0.196495	1.0502	0.293628	0.81322	0.158106	1.11582	0.207717	0.761159
ENSMUSG00000097318	1700007L15Rik		75.79	0.0596145	1.04219	0.156179	0.381706	0.70268	0.856505	0.587544	1.50269	0.152752	3.8464	0.000119864	0.00255007	0.52793	1.44186	0.150897	3.4986	0.000467706	0.00598253	-0.0966513	0.935201	0.153322	-0.630381	0.528445	0.799308	0.137967	1.10035	0.152311	0.905829	0.365026	0.655113	0.234619	1.1766	0.152918	1.53428	0.124962	0.544848	0.328174	1.25542	0.155366	2.11227	0.0346636	0.437622	0.171908	1.12655	0.154146	1.11523
ENSMUSG00000101225	1700008J07Rik	629159	23.189	0.138018	1.10039	0.289373	0.476958	0.633392	0.815541	0.132317	1.09605	0.292229	0.452786	0.650703	0.806019	-0.00570117	0.996056	0.28825	-0.0197786	0.98422	0.993146	-0.246499	0.84294	0.293999	-0.838432	0.401788	0.715259	-0.234301	0.850097	0.296506	-0.790206	0.429407	0.705673	0.0121978	1.00849	0.300176	0.0406354	0.967587	0.99424	0.177486	1.13091	0.291799	0.608249	0.543023	0.925043	-0.207031	0.866318	0.291592	-0.710003
ENSMUSG00000114563	1700016K05Rik	102639882	8.60166	-0.0268015	0.981594	0.322415	-0.0831274	0.93375	0.971698	-0.657135	0.634136	0.352332	-1.8651	0.0621672	0.202415	-0.630333	0.646027	0.350451	-1.79864	0.0720764	0.23254	0.0752457	1.05354	0.36264	0.207494	0.835624		-0.966008	0.511921	0.426762	-2.26357	0.0236004		-1.04125	0.485905	0.422757	-2.46301	0.0137777	0.223833	-0.508043	0.703176	0.346543	-1.46603	0.142639	0.680581	-0.405996	0.754715	0.339658	-1.19531
ENSMUSG00000032300	1700017B05Rik	74211	170.946	-0.217877	0.85983	0.136958	-1.59082	0.111649	0.315032	-0.0454823	0.968966	0.136954	-0.332099	0.739814	0.860776	0.172394	1.12693	0.137485	1.25392	0.209872	0.453176	0.150673	1.11009	0.138328	1.08924	0.276046	0.602121	0.137807	1.10023	0.139094	0.990746	0.32181	0.618128	-0.0128664	0.991121	0.138113	-0.0931586	0.925778	0.984531	-0.199335	0.870952	0.137874	-1.44578	0.14824	0.686388	0.169215	1.12445	0.137416	1.23141
ENSMUSG00000105651	1700017M07Rik	76398	9.39839	0.0346222	1.02429	0.381564	0.0907376	0.927701	0.968758	-0.335969	0.792252	0.397739	-0.844697	0.39828	0.617219	-0.370591	0.773466	0.394315	-0.939836	0.347302	0.601703	0.0124543	1.00867	0.413132	0.0301462	0.97595		0.00370899	1.00257	0.418412	0.00886446	0.992927		-0.00874535	0.993957	0.416582	-0.0209931	0.983251	0.997874	-0.387885	0.764249	0.400318	-0.968943	0.332573	0.840592	-0.410053	0.752596	0.394987	-1.03814
ENSMUSG00000100075	1700018L02Rik		60.4402	-0.224995	0.855598	0.166304	-1.35292	0.176083	0.413546	-0.265409	0.831963	0.168894	-1.57145	0.116078	0.296146	-0.0404137	0.972376	0.170224	-0.237415	0.812335	0.914731	0.0623676	1.04418	0.166914	0.373651	0.708664	0.892182	-0.200403	0.870308	0.17181	-1.16642	0.243445	0.541719	-0.26277	0.833486	0.170707	-1.5393	0.12373	0.54381	-0.051086	0.96521	0.166499	-0.306824	0.758977	0.968047	0.236277	1.17795	0.166719	1.41721
ENSMUSG00000120273	1700018P22Rik		8.50626	-0.502057	0.706099	0.414394	-1.21154	0.225687	0.475008	-0.548789	0.683593	0.422382	-1.29927	0.19385	0.403325	-0.0467322	0.968127	0.434019	-0.107673	0.914255	0.964341	-0.489179	0.71243	0.428445	-1.14175	0.253556		-0.304932	0.809481	0.426692	-0.714642	0.47483		0.184247	1.13622	0.44161	0.417218	0.676519	0.909753	-0.102253	0.931577	0.407657	-0.250832	0.801944	0.974832	-0.0893752	0.93993	0.434861	-0.205526
ENSMUSG00000043629	1700019D03Rik	67080	55.0556	-0.0164756	0.988645	0.146516	-0.112449	0.910467	0.96061	-0.374181	0.771543	0.154176	-2.42697	0.0152256	0.0809578	-0.357705	0.780405	0.153208	-2.33477	0.0195556	0.0967783	0.0131295	1.00914	0.15302	0.0858027	0.931623	0.977081	-0.0344602	0.976397	0.155802	-0.22118	0.824952	0.93239	-0.0475897	0.967551	0.155032	-0.306967	0.758869	0.9359	-0.134302	0.91111	0.150696	-0.891214	0.372814	0.861333	-0.104697	0.93	0.148904	-0.703118
ENSMUSG00000032666	1700025G04Rik	69399	397.26	0.442265	1.35874	0.078468	5.63625	1.73793e-08	3.20441e-06	-0.12679	0.915867	0.0809584	-1.56611	0.117322	0.298353	-0.569055	0.674058	0.0792523	-7.1803	6.95582e-13	2.36254e-10	0.578562	1.49336	0.0816008	7.09015	1.33968e-12	3.6154e-10	0.312119	1.24153	0.0831109	3.75545	0.00017303	0.00566563	-0.266443	0.831367	0.0805962	-3.3059	0.000946705	0.0540406	-0.368283	0.774704	0.0821612	-4.48244	7.37933e-06	0.00236762	-0.231986	0.851462	0.0778811	-2.97872
ENSMUSG00000101968	1700027A15Rik	69449	5.50938	0.00338537	1.00235	0.506925	0.00667825	0.994672	0.997735	0.136702	1.09939	0.508322	0.268927	0.787986	0.891138	0.133316	1.09681	0.504421	0.264296	0.791552	0.90334	-0.565335	0.675798	0.529883	-1.06691	0.286014		-0.583176	0.667493	0.538458	-1.08305	0.278787		-0.0178403	0.98771	0.560548	-0.0318266	0.97461		0.148264	1.10824	0.508636	0.291493	0.770674		-0.420457	0.747188	0.52824	-0.795958
ENSMUSG00000099417	1700028B04Rik	70001	47.1382	0.131584	1.0955	0.178983	0.735176	0.462233	0.696618	-0.0575088	0.960922	0.183678	-0.313096	0.754208	0.870642	-0.189093	0.877157	0.180813	-1.04579	0.295658	0.550778	0.314879	1.24391	0.186849	1.68521	0.091949	0.350693	0.314497	1.24358	0.188724	1.66644	0.0956263	0.328083	-0.000382768	0.999735	0.183489	-0.00208605	0.998336	0.99941	-0.251544	0.839997	0.187003	-1.34513	0.178582	0.720872	-0.0682483	0.953795	0.178822	-0.381654
ENSMUSG00000097321	1700028E10Rik,1700028E10Rik	625175,100042166	26.5675	-0.268443	0.830215	0.21341	-1.25787	0.208439	0.453667	-0.428059	0.743261	0.22099	-1.93701	0.0527443	0.182345	-0.159617	0.895263	0.224226	-0.711856	0.476554	0.710464	-0.234069	0.850234	0.214948	-1.08896	0.276173	0.602121	-0.142354	0.90604	0.215985	-0.659091	0.509837	0.761159	0.091715	1.06564	0.219779	0.417306	0.676455	0.909753	0.066488	1.04716	0.210538	0.315801	0.752154	0.967681	0.100862	1.07241	0.217762	0.463175
ENSMUSG00000038782	1700028J19Rik		13.9794	0.171636	1.12634	0.274417	0.625457	0.531671	0.748348	0.434686	1.35162	0.272028	1.59795	0.110054	0.286642	0.26305	1.20001	0.264177	0.995735	0.319379	0.574691	-0.0289984	0.980101	0.291546	-0.0994642	0.92077	0.97256	0.0729683	1.05188	0.292848	0.249168	0.803231	0.921155	0.101967	1.07324	0.292376	0.348751	0.727276	0.927232	-0.0568742	0.961345	0.287044	-0.198137	0.842938	0.983356	-0.257509	0.836531	0.279122	-0.922567
ENSMUSG00000078635	1700028N14Rik		11.0086	-0.370176	0.773688	0.353496	-1.04719	0.295013	0.552962	-0.61599	0.652482	0.368123	-1.67333	0.0942632	0.262193	-0.245813	0.84334	0.375389	-0.654823	0.512582	0.737293	-0.175147	0.885677	0.346115	-0.506037	0.612831		-0.673917	0.626803	0.367488	-1.83385	0.0666768		-0.49877	0.70771	0.370816	-1.34506	0.178606	0.616045	0.154179	1.11279	0.344162	0.447984	0.654165	0.948347	0.349208	1.27386	0.355397	0.982586
ENSMUSG00000071103	1700029J07Rik	69479	68.2404	-0.357743	0.780384	0.244363	-1.46398	0.143199	0.366727	-0.065979	0.955297	0.243435	-0.271033	0.786365	0.890127	0.291764	1.22414	0.245271	1.18956	0.23422	0.483078	-0.143979	0.905019	0.243132	-0.592185	0.553727	0.813072	-0.0259642	0.982164	0.243257	-0.106736	0.914998	0.9688	0.118015	1.08524	0.244012	0.483645	0.628638	0.893889	0.0927173	1.06638	0.242447	0.382422	0.702148	0.956793	0.306481	1.23669	0.245043	1.25072
ENSMUSG00000099759	1700030C10Rik	69513	26.9211	0.0510718	1.03603	0.235827	0.216564	0.828548	0.921582	0.123746	1.08956	0.237559	0.520907	0.602432	0.772031	0.0726745	1.05166	0.234867	0.309429	0.756996	0.885739	-0.158119	0.896193	0.247574	-0.638674	0.523035	0.797178	0.513402	1.42741	0.237574	2.16102	0.0306941	0.174088	0.671521	1.59275	0.240143	2.79634	0.00516854	0.140411	-0.0753141	0.949135	0.241819	-0.311449	0.755459	0.96781	-0.284505	0.821023	0.241726	-1.17697
ENSMUSG00000031847	1700030J22Rik	69528	6.22725	-0.467671	0.723131	0.474325	-0.985971	0.324147	0.58094	-0.3544	0.782195	0.47735	-0.742432	0.457825	0.664576	0.113271	1.08168	0.49399	0.229298	0.818638	0.91808	0.448326	1.36446	0.462564	0.969219	0.332436		0.859429	1.81432	0.453578	1.89478	0.0581221		0.411103	1.3297	0.431754	0.952171	0.34101		-0.194947	0.873605	0.470164	-0.414635	0.678409		0.721051	1.64838	0.466793	1.54469
ENSMUSG00000052794	1700030K09Rik	72254	141.749	-0.101481	0.932076	0.0977381	-1.0383	0.299132	0.556779	-0.0822519	0.944582	0.0990446	-0.830453	0.406283	0.624011	0.0192293	1.01342	0.0990777	0.194083	0.846111	0.933746	-0.0789149	0.946769	0.0978921	-0.806142	0.420161	0.728586	-0.170324	0.888643	0.099959	-1.70394	0.0883921	0.314429	-0.0914093	0.938605	0.100268	-0.911652	0.361952	0.76612	0.10125	1.0727	0.0976402	1.03697	0.299748	0.81705	0.123817	1.08961	0.0979897	1.26357
ENSMUSG00000120820	1700031C06Rik		11.1803	-0.0872306	0.941328	0.304393	-0.286572	0.77444	0.89474	-0.0385942	0.973603	0.30818	-0.125233	0.900339	0.951521	0.0486364	1.03429	0.307974	0.157924	0.874517	0.946757	-0.483878	0.715053	0.335996	-1.44013	0.149831		-0.0662154	0.95514	0.324916	-0.203793	0.838516		0.417662	1.33576	0.341496	1.22304	0.221316	0.656061	-0.131702	0.912754	0.31195	-0.422189	0.672887	0.950201	-0.528349	0.693348	0.328992	-1.60596
ENSMUSG00000040163	1700034J05Rik	73344	7.91302	-0.657616	0.633925	0.501068	-1.31243	0.189375	0.431381	-0.628434	0.646878	0.50586	-1.24231	0.214123	0.428467	0.0291819	1.02043	0.520335	0.0560829	0.955276	0.980825	-0.232654	0.851068	0.504564	-0.4611	0.644727		-0.578406	0.669703	0.521507	-1.10911	0.267385		-0.345752	0.786898	0.526768	-0.656365	0.51159	0.847772	-0.179571	0.882966	0.492587	-0.364546	0.71545	0.959089	0.245391	1.18541	0.512846	0.478489
ENSMUSG00000005983	1700037C18Rik,1700037C18Rik	73261,105246059	70.2286	-0.135291	0.910486	0.139412	-0.970442	0.331826	0.588831	-0.0282443	0.980613	0.140146	-0.201535	0.84028	0.921376	0.107047	1.07702	0.140554	0.761607	0.446295	0.688193	-0.167438	0.890422	0.144604	-1.15791	0.2469	0.572646	-0.044541	0.969598	0.144816	-0.307569	0.75841	0.900363	0.122897	1.08892	0.146386	0.839542	0.401165	0.791401	-0.0812616	0.945231	0.141022	-0.576236	0.564456	0.928203	-0.113409	0.924401	0.143034	-0.792879
ENSMUSG00000027327	1700037H04Rik	67326	302.648	0.0591846	1.04188	0.0753995	0.784947	0.432485	0.674207	-0.025748	0.982311	0.0766753	-0.335806	0.737017	0.858833	-0.0849327	0.942829	0.0759054	-1.11893	0.263171	0.515635	-0.0476372	0.96752	0.0769882	-0.618761	0.536074	0.803347	0.0834281	1.05953	0.0770238	1.08315	0.278743	0.578112	0.131065	1.0951	0.0770679	1.70065	0.0890092	0.483691	0.0155776	1.01086	0.0765602	0.203468	0.838769	0.981935	-0.0912443	0.938713	0.075834	-1.20321
ENSMUSG00000087347	1700047K16Rik		8.59908	-0.850323	0.554661	0.352862	-2.40979	0.0159617	0.0913615	-0.777146	0.58352	0.357322	-2.17492	0.0296364	0.126074	0.0731767	1.05203	0.382335	0.191394	0.848217	0.934954	-0.302504	0.810844	0.374368	-0.808038	0.419069		0.0171764	1.01198	0.366825	0.0468246	0.962653		0.31968	1.24805	0.377432	0.846988	0.397002	0.788032	-0.477969	0.717988	0.345158	-1.38478	0.166119	0.70884	0.06985	1.04961	0.381483	0.183101
ENSMUSG00000100147	1700047M11Rik	67330	7.19391	0.190921	1.14149	0.361985	0.52743	0.597895	0.793532	-1.10166	0.46598	0.431717	-2.55181	0.0107165	0.063583	-1.29258	0.40822	0.42365	-3.05106	0.00228036	0.020049	0.594574	1.51003	0.415003	1.4327	0.151944		0.51345	1.42746	0.423591	1.21214	0.22546		-0.0811243	0.945321	0.394084	-0.205855	0.836904		-0.719962	0.607114	0.408833	-1.76102	0.0782352		-0.316309	0.803122	0.36894	-0.857345
ENSMUSG00000099681	1700052K11Rik		66.8034	-0.0673082	0.954417	0.13968	-0.481876	0.629894	0.813146	5.47467e-05	1.00004	0.141056	0.000388122	0.99969	0.999877	0.067363	1.0478	0.140694	0.478791	0.632087	0.81305	0.11829	1.08545	0.139054	0.850676	0.394949	0.709272	0.299673	1.23087	0.138547	2.16296	0.0305439	0.173594	0.181383	1.13397	0.136472	1.32909	0.183819	0.623674	0.0560315	1.0396	0.140568	0.398607	0.690183	0.954663	0.241629	1.18233	0.138155	1.74897
ENSMUSG00000070997	1700055D18Rik		12.1276	0.128892	1.09345	0.318387	0.404827	0.685604	0.846484	0.194863	1.14462	0.321506	0.606097	0.544451	0.73173	0.0659719	1.04679	0.31455	0.209734	0.833875	0.926634	-0.239328	0.84714	0.308414	-0.775995	0.437752		-0.478985	0.717482	0.321473	-1.48997	0.136232		-0.239658	0.846946	0.326879	-0.73317	0.463455	0.825738	0.472394	1.38741	0.314172	1.50361	0.132681	0.66773	0.104175	1.07488	0.312706	0.333139
ENSMUSG00000044854	1700056E22Rik	73363	27.6821	-0.0163982	0.988698	0.227635	-0.0720376	0.942572	0.974577	0.235624	1.17742	0.226216	1.04159	0.297602	0.520092	0.252023	1.19088	0.224701	1.12159	0.262036	0.514296	-0.263345	0.833154	0.230963	-1.1402	0.254202	0.580945	-0.161526	0.894079	0.231745	-0.697001	0.485802	0.745455	0.101818	1.07313	0.235981	0.431467	0.666129	0.906272	0.160495	1.11767	0.227885	0.704281	0.481258	0.903424	-0.0864514	0.941837	0.230716	-0.374709
ENSMUSG00000084792	1700056N10Rik		11.9537	-0.760218	0.590407	0.36577	-2.0784	0.0376723	0.160083	-0.504594	0.704859	0.363062	-1.38983	0.164581	0.366662	0.255624	1.19385	0.380119	0.672485	0.501275	0.729606	-0.199629	0.870774	0.360787	-0.553317	0.580046		-0.434609	0.739894	0.372018	-1.16825	0.242707		-0.23498	0.849697	0.375936	-0.625053	0.531936	0.857508	-0.099713	0.933219	0.352383	-0.282968	0.777202	0.970441	0.460875	1.37638	0.373873	1.23271
ENSMUSG00000089636	1700058P15Rik		8.06964	0.514654	1.42865	0.428801	1.20022	0.230055	0.481124	0.122792	1.08884	0.44626	0.275158	0.783195	0.888419	-0.391862	0.762145	0.42688	-0.917968	0.358636	0.611752	0.175854	1.12963	0.435257	0.404023	0.686196		0.143771	1.10479	0.44098	0.326026	0.744405		-0.0320829	0.978007	0.433595	-0.0739929	0.941016	0.988655	0.16734	1.12299	0.445365	0.375737	0.707112	0.958313	-0.17146	0.887944	0.418293	-0.409904
ENSMUSG00000120053	1700064N11Rik		29.8593	-0.136089	0.909983	0.195415	-0.696411	0.486172	0.715324	-0.410745	0.752235	0.204692	-2.00665	0.0447868	0.164561	-0.274656	0.826647	0.205381	-1.3373	0.181126	0.41409	-0.0197499	0.986404	0.1976	-0.0999485	0.920385	0.972544	-0.461424	0.726269	0.210331	-2.19381	0.0282494	0.164962	-0.441674	0.73628	0.209953	-2.10368	0.0354063	0.336553	0.00396752	1.00275	0.196353	0.0202061	0.983879	0.999914	0.120307	1.08697	0.196669	0.611723
ENSMUSG00000101634	1700066B17Rik	73426	6.22513	-0.428635	0.742964	0.423437	-1.01228	0.311406	0.56856	-0.0269777	0.981474	0.411999	-0.06548	0.947792	0.974909	0.401657	1.32102	0.42797	0.938517	0.347979	0.602168	0.160261	1.11749	0.410549	0.390357	0.696273		-0.000283005	0.999804	0.424085	-0.000667331	0.999468		-0.160544	0.894688	0.415323	-0.386552	0.699088		-0.0366106	0.974943	0.413394	-0.0885612	0.929431		0.552285	1.46641	0.42066	1.3129
ENSMUSG00000038323	1700066M21Rik	73467	106.706	-0.0795833	0.946331	0.13647	-0.583157	0.559788	0.769011	0.116327	1.08397	0.136274	0.853628	0.393311	0.613232	0.19591	1.14545	0.136087	1.4396	0.149982	0.36914	-0.00515732	0.996432	0.136502	-0.037782	0.969861	0.989737	-0.0939774	0.936936	0.138437	-0.678844	0.497237	0.752603	-0.0888201	0.940291	0.138172	-0.642821	0.52034	0.852935	0.081187	1.05789	0.136713	0.59385	0.552612	0.925697	0.155613	1.11389	0.136258	1.14204
ENSMUSG00000046408	1700067K01Rik	73453	22.2263	-0.109181	0.927114	0.247638	-0.44089	0.659293	0.831146	-0.975025	0.508731	0.272627	-3.57641	0.000348343	0.00561526	-0.865844	0.548725	0.272762	-3.17435	0.00150171	0.014639	0.360895	1.28422	0.262052	1.37719	0.168455	0.476943	0.208808	1.15573	0.267851	0.779568	0.435645	0.709758	-0.152087	0.899948	0.259475	-0.586133	0.557786	0.866829	-0.476633	0.718653	0.25917	-1.83907	0.0659045	0.543866	-0.006557	0.995465	0.250653	-0.0261597
ENSMUSG00000120456	1700080G18Rik		40.9862	-0.0304228	0.979133	0.164603	-0.184825	0.853366	0.934667	0.0904545	1.06471	0.16544	0.54675	0.58455	0.761358	0.120877	1.0874	0.16438	0.735354	0.462124	0.700166	-0.0374427	0.974381	0.16921	-0.22128	0.824874	0.939153	0.134752	1.0979	0.168641	0.799046	0.424264	0.701597	0.172195	1.12677	0.168547	1.02164	0.306951	0.728348	-0.00519041	0.996409	0.167492	-0.0309889	0.975278	0.998987	-0.0122104	0.991572	0.16635	-0.0734018
ENSMUSG00000113209	1700081N11Rik		42.0901	-0.0810602	0.945363	0.243044	-0.333521	0.738741	0.876708	-0.133207	0.911802	0.24549	-0.542617	0.587394	0.763217	-0.0521469	0.9645	0.245235	-0.21264	0.831607	0.925176	0.046386	1.03267	0.25186	0.184174	0.853877	0.950065	0.317725	1.24636	0.250243	1.26967	0.204203	0.492891	0.271339	1.20693	0.249149	1.08907	0.276125	0.702187	-0.326262	0.7976	0.248169	-1.31468	0.188618	0.730184	-0.198816	0.871265	0.246812	-0.805534
ENSMUSG00000058101	1700084J12Rik	73486	10.3545	0.0621578	1.04403	0.363182	0.171148	0.864108	0.939416	-0.150757	0.900777	0.375713	-0.401257	0.688231	0.829081	-0.212915	0.862792	0.370971	-0.573941	0.566008	0.77326	0.156799	1.11481	0.357181	0.438991	0.660668		-0.135605	0.910288	0.370545	-0.365961	0.714394		-0.292404	0.81654	0.364984	-0.801142	0.423049	0.802943	0.176529	1.13016	0.365452	0.483042	0.629066	0.94355	0.27117	1.20679	0.354858	0.764166
ENSMUSG00000120183	1700085D22Rik		275.688	-0.299605	0.812475	0.122695	-2.44188	0.0146112	0.0858794	-0.309342	0.80701	0.123355	-2.50774	0.0121507	0.0691877	-0.00973689	0.993274	0.12396	-0.0785485	0.937392	0.973863	-0.0810055	0.945399	0.123892	-0.653838	0.513216	0.791806	0.00259975	1.0018	0.124083	0.0209517	0.983284	0.994054	0.0836052	1.05966	0.124245	0.672906	0.501007	0.842159	-0.169984	0.888853	0.122909	-1.383	0.166665	0.709345	0.048616	1.03427	0.123679	0.393081
ENSMUSG00000097080	1700086O06Rik	73516	45.8964	-0.357714	0.7804	0.177627	-2.01385	0.0440249	0.178124	-0.431143	0.741674	0.181279	-2.37833	0.0173912	0.0886267	-0.0734286	0.950377	0.184449	-0.398098	0.690558	0.849864	-0.196331	0.872767	0.182186	-1.07764	0.281195	0.606856	-0.395262	0.760351	0.187698	-2.10584	0.0352184	0.187906	-0.198931	0.871196	0.189803	-1.04809	0.294595	0.719061	-0.134759	0.910822	0.177186	-0.760554	0.446924	0.891213	0.0266239	1.01863	0.182615	0.145792
ENSMUSG00000115099	1700087I21Rik		12.2417	-0.262985	0.833362	0.341685	-0.769672	0.441495	0.681688	-0.829334	0.562789	0.368976	-2.24766	0.0245976	0.112045	-0.566349	0.675324	0.373202	-1.51754	0.129131	0.336701	0.307125	1.23724	0.326966	0.939316	0.347568		-0.250567	0.840566	0.3453	-0.725652	0.468052		-0.557692	0.679388	0.337384	-1.65299	0.0983327	0.500239	0.128948	1.0935	0.336097	0.383663	0.701228	0.956543	0.699057	1.62344	0.332707	2.10112
ENSMUSG00000033029	1700088E04Rik	27660	13.3219	-0.703259	0.614183	0.30102	-2.33625	0.0194781	0.104355	-0.248006	0.842059	0.291355	-0.851217	0.394649	0.614336	0.455253	1.37102	0.309636	1.47028	0.141485	0.356057	-0.540894	0.687345	0.301012	-1.79692	0.0723489		-0.220269	0.858405	0.294909	-0.746906	0.455121		0.320625	1.24887	0.309876	1.03469	0.300815	0.724925	0.0300958	1.02108	0.283887	0.106014	0.915572	0.993833	0.192462	1.14271	0.317222	0.606709
ENSMUSG00000101856	1700096K18Rik	73571	71.3023	0.119534	1.08638	0.142385	0.839511	0.401183	0.649189	0.241223	1.18199	0.142932	1.68768	0.0914724	0.257511	0.121689	1.08801	0.140361	0.866977	0.385955	0.637658	-0.148268	0.902333	0.141614	-1.04698	0.295107	0.622433	-0.0991918	0.933556	0.142726	-0.694979	0.487068	0.74562	0.0490763	1.0346	0.143963	0.340894	0.733183	0.929225	0.285747	1.21904	0.142657	2.00303	0.0451737	0.479542	0.0179444	1.01252	0.141341	0.126958
ENSMUSG00000097675	1700101I11Rik		38.8371	0.433166	1.35019	0.222817	1.94405	0.0518898	0.196939	0.814619	1.75883	0.220114	3.7009	0.000214835	0.00393491	0.381453	1.30265	0.211009	1.80776	0.0706443	0.22963	-0.00328737	0.997724	0.218999	-0.0150109	0.988023	0.995436	0.653102	1.57255	0.212126	3.07885	0.00207803	0.0323437	0.65639	1.57613	0.211536	3.10297	0.00191592	0.0804817	0.433736	1.35073	0.225591	1.92266	0.0545224	0.509341	-0.00271761	0.998118	0.21614	-0.0125734
ENSMUSG00000116852	1700102H20Rik	68230	12.2774	0.456823	1.37252	0.307424	1.48597	0.137287	0.357868	0.262976	1.19995	0.31852	0.825621	0.409019	0.62677	-0.193847	0.874272	0.300506	-0.645067	0.518884	0.741919	-0.460736	0.726615	0.300417	-1.53366	0.125114		-0.0815068	0.94507	0.292298	-0.278848	0.780361		0.379229	1.30065	0.305583	1.241	0.214605	0.649437	0.679268	1.60133	0.306568	2.21572	0.0267107	0.394805	-0.23829	0.847749	0.30129	-0.7909
ENSMUSG00000032611	1700102P08Rik	112418	7.60454	0.277571	1.21215	0.390335	0.71111	0.477016	0.708697	-0.219103	0.859099	0.413818	-0.529467	0.596481	0.76846	-0.496674	0.708739	0.402175	-1.23497	0.216841	0.462401	-1.09028	0.469671	0.446072	-2.44417	0.0145186		-0.207806	0.865853	0.407944	-0.509398	0.610473		0.88247	1.84353	0.456341	1.9338	0.0531382		0.178538	1.13174	0.399383	0.447034	0.654851		-1.18931	0.438513	0.43799	-2.71538
ENSMUSG00000099923	1700105P06Rik		6.52769	0.0066083	1.00459	0.404398	0.0163411	0.986962	0.994669	0.0491106	1.03463	0.409546	0.119915	0.904551	0.953922	0.0425023	1.0299	0.405555	0.1048	0.916534	0.965508	0.296456	1.22812	0.450678	0.657801	0.510666		0.675136	1.59675	0.44065	1.53214	0.125489		0.378679	1.30015	0.422607	0.896055	0.370223		-0.522395	0.696215	0.43902	-1.18991	0.234081		-0.232547	0.851131	0.417025	-0.557634
ENSMUSG00000008307	1700109H08Rik	77036	69.8969	-0.40255	0.75652	0.207982	-1.9355	0.052929	0.199514	-0.282274	0.822294	0.20842	-1.35435	0.175624	0.38056	0.120276	1.08694	0.210645	0.570988	0.568008	0.77452	-0.222994	0.856785	0.209159	-1.06615	0.286357	0.613879	-0.300873	0.811761	0.211109	-1.42521	0.154098	0.423377	-0.0778793	0.947449	0.212577	-0.366359	0.714097	0.923271	-0.0509488	0.965301	0.2067	-0.246487	0.805305	0.974961	0.128607	1.09324	0.210426	0.611173
ENSMUSG00000097267	1700109K24Rik	74303	11.8403	-1.10456	0.465043	0.321722	-3.43329	0.000596304	0.00899099	-1.1327	0.456062	0.329957	-3.43287	0.000597236	0.00833032	-0.028135	0.980687	0.356545	-0.0789102	0.937104	0.973863	0.214615	1.16039	0.312341	0.687115	0.49201		-0.998545	0.500505	0.36316	-2.7496	0.00596687		-1.21316	0.431323	0.357217	-3.39614	0.000683438	0.044782	-0.452262	0.730896	0.305852	-1.47869	0.139222	0.676098	0.866917	1.82376	0.327897	2.64387
ENSMUSG00000099384	1700110C19Rik	76634	62.5192	-0.525203	0.694861	0.137647	-3.81558	0.000135863	0.00314255	-0.254069	0.838528	0.13621	-1.86528	0.0621419	0.2024	0.271134	1.20676	0.141618	1.91455	0.05555	0.196716	-0.466997	0.723469	0.142066	-3.28719	0.00101192	0.0206002	-0.39438	0.760816	0.143166	-2.7547	0.00587452	0.0631294	0.0726165	1.05162	0.148885	0.487736	0.625737	0.892781	-0.0733245	0.950445	0.134083	-0.546858	0.584476	0.934339	-0.0151184	0.989575	0.145434	-0.103954
ENSMUSG00000097527	1700112J16Rik	76628	14.7704	-0.198916	0.871205	0.28692	-0.693281	0.488133	0.717009	-0.0860606	0.942092	0.288638	-0.298161	0.765581	0.877799	0.112855	1.08137	0.291555	0.387081	0.698696	0.854326	-0.378524	0.769224	0.287402	-1.31705	0.187821	0.503754	-0.00472129	0.996733	0.280489	-0.0168323	0.98657	0.99514	0.373803	1.29576	0.290061	1.2887	0.197501	0.637487	0.212417	1.15863	0.280865	0.756295	0.449472	0.893173	0.0328084	1.023	0.293323	0.111851
ENSMUSG00000096935	1700113A16Rik	76642	7.36825	0.344297	1.26953	0.383909	0.896819	0.369815	0.621126	0.390334	1.3107	0.388472	1.00479	0.314996	0.538246	0.0460372	1.03243	0.370327	0.124315	0.901066	0.958865	-0.0489026	0.966671	0.393691	-0.124216	0.901145		0.0760189	1.05411	0.394388	0.192752	0.847154		0.124922	1.09045	0.394646	0.316541	0.751592		0.189463	1.14034	0.397457	0.476687	0.633585		-0.203737	0.868298	0.380009	-0.536138
ENSMUSG00000047129	1700113H08Rik	76640	9.09996	-1.01946	0.493302	0.409201	-2.49133	0.0127264	0.078044	0.0164851	1.01149	0.380373	0.0433393	0.965431	0.983827	1.03594	2.05045	0.410421	2.5241	0.0115996	0.0664598	-0.841954	0.557887	0.438315	-1.92089	0.054746		-0.20904	0.865113	0.416426	-0.501985	0.615678		0.632914	1.55069	0.448262	1.41193	0.157971	0.589634	-0.387113	0.764658	0.392604	-0.986014	0.324126	0.836194	-0.209611	0.864771	0.453241	-0.46247
ENSMUSG00000082488	1700119I11Rik		78.8616	-0.179948	0.882735	0.237175	-0.758716	0.448023	0.686701	-0.413546	0.750776	0.239535	-1.72646	0.0842654	0.245652	-0.233598	0.850511	0.239875	-0.973833	0.330139	0.585355	-0.115089	0.923325	0.243477	-0.472688	0.636436	0.856442	-0.243711	0.84457	0.245541	-0.992546	0.320931	0.617843	-0.128622	0.914705	0.246088	-0.522667	0.601206	0.883165	-0.447698	0.733212	0.239897	-1.86621	0.0620121	0.528131	-0.382839	0.766927	0.240795	-1.58989
ENSMUSG00000100599	1700120C14Rik	73600	359.623	0.201137	1.1496	0.101779	1.97621	0.0481306	0.188244	-0.0486417	0.966846	0.103016	-0.472174	0.636802	0.795849	-0.249778	0.841026	0.102144	-2.44535	0.0144712	0.0778402	0.114704	1.08275	0.103232	1.11112	0.266517	0.593396	-0.123792	0.917772	0.104561	-1.18393	0.236442	0.533101	-0.238496	0.847629	0.104067	-2.29174	0.0219205	0.276609	-0.0808705	0.945487	0.103193	-0.78368	0.433228	0.886122	-0.167304	0.890505	0.101819	-1.64315
ENSMUSG00000085614	1700123M08Rik		129.11	-0.0967103	0.935163	0.116607	-0.829366	0.406897	0.655313	-0.201322	0.869753	0.118702	-1.69604	0.0898789	0.254582	-0.104612	0.930055	0.118661	-0.8816	0.377993	0.629991	-0.135145	0.910578	0.11936	-1.13224	0.257532	0.58483	-0.286985	0.819613	0.121898	-2.3543	0.0185579	0.129272	-0.15184	0.900102	0.122625	-1.23824	0.215625	0.649802	-0.0470565	0.967909	0.117635	-0.400021	0.689141	0.954242	-0.0854911	0.942464	0.118348	-0.722373
ENSMUSG00000040822	1700123O20Rik	58248	355.326	0.108353	1.078	0.0729866	1.48456	0.13766	0.3585	0.0617115	1.0437	0.0738926	0.835152	0.403632	0.621532	-0.0466416	0.968188	0.0730176	-0.638772	0.522971	0.744848	0.120672	1.08724	0.0748357	1.61249	0.106855	0.37767	0.0437371	1.03078	0.0758558	0.576582	0.564222	0.796738	-0.0769351	0.94807	0.0751125	-1.02426	0.305711	0.727804	-0.0955921	0.935888	0.0747267	-1.27922	0.200819	0.743499	-0.0832731	0.943914	0.0730982	-1.1392
ENSMUSG00000100182	1810006J02Rik	69030	13.7378	0.178594	1.13178	0.280357	0.637024	0.524109	0.74308	-0.373042	0.772153	0.300423	-1.24172	0.214339	0.428541	-0.551636	0.682246	0.294101	-1.87567	0.0607005	0.20851	0.10194	1.07322	0.312043	0.326686	0.743906		0.273168	1.20846	0.311092	0.878094	0.379893		0.171228	1.12602	0.306372	0.558887	0.576239	0.876197	-0.403973	0.755774	0.302195	-1.3368	0.181289	0.723127	-0.480627	0.716666	0.290945	-1.65195
ENSMUSG00000071653	1810009A15Rik	66276	17.8163	-0.179117	0.883244	0.248874	-0.719709	0.471704	0.703396	-0.157964	0.896289	0.252735	-0.625017	0.53196	0.722101	0.0211527	1.01477	0.254719	0.0830433	0.933817	0.972859	0.0736211	1.05235	0.262931	0.280001	0.779477	0.922274	0.138775	1.10097	0.264952	0.523773	0.600437	0.818786	0.0651536	1.0462	0.261775	0.248891	0.803445	0.948386	-0.276929	0.825346	0.25665	-1.07902	0.28058	0.803471	-0.0241916	0.983371	0.255347	-0.0947402
ENSMUSG00000078607	1810010H24Rik	69066	28.4842	-0.370716	0.773398	0.233822	-1.58547	0.11286	0.31702	0.332502	1.2592	0.224686	1.47985	0.138913	0.331201	0.703218	1.62813	0.229806	3.06005	0.002213	0.0196261	-0.414734	0.750158	0.238246	-1.74078	0.0817228	0.331407	-0.129188	0.914346	0.235149	-0.549388	0.582739	0.80762	0.285545	1.21887	0.24241	1.17794	0.238819	0.668825	0.0317893	1.02228	0.229825	0.138319	0.889988	0.990653	-0.0122278	0.99156	0.242104	-0.0505064
ENSMUSG00000099825	1810012K16Rik	69108	8.30911	-0.454493	0.729767	0.397715	-1.14276	0.253138	0.508248	-0.677469	0.625261	0.413196	-1.63958	0.101092	0.273307	-0.222976	0.856796	0.423621	-0.526357	0.59864	0.793107	-0.153701	0.898941	0.410146	-0.374748	0.707848		-0.222298	0.857199	0.418036	-0.531767	0.594888		-0.0685965	0.953565	0.421827	-0.162618	0.870819	0.969936	-0.229687	0.85282	0.396541	-0.579226	0.562437	0.92746	0.0711047	1.05052	0.411281	0.172886
ENSMUSG00000028177	1810013D15Rik	69042	12.4832	0.483462	1.39809	0.334546	1.44513	0.148422	0.374881	0.649354	1.56847	0.334667	1.9403	0.0523433	0.181379	0.165892	1.12186	0.316907	0.523473	0.600645	0.794404	0.403263	1.3225	0.330128	1.22154	0.221883		0.0215181	1.01503	0.345274	0.062322	0.950306		-0.381745	0.767509	0.332759	-1.14721	0.251294	0.68074	0.22607	1.16964	0.347104	0.651301	0.514852	0.914947	0.145871	1.1064	0.316898	0.460309
ENSMUSG00000121489	1810014B01Rik	66263	228.391	-0.0316904	0.978273	0.0873461	-0.362814	0.716744	0.864497	0.0840116	1.05996	0.0876603	0.958378	0.337872	0.561084	0.115702	1.0835	0.0872636	1.32589	0.184876	0.418669	-0.203062	0.868705	0.0881996	-2.3023	0.0213184	0.152862	-0.186049	0.87901	0.0889882	-2.09072	0.0365535	0.19221	0.0170125	1.01186	0.0899479	0.189137	0.849985	0.963241	0.13501	1.0981	0.0874819	1.54329	0.12276	0.654179	-0.036361	0.975111	0.0880649	-0.412889
ENSMUSG00000086390	1810019D21Rik	69771	7.5513	0.64375	1.56238	0.374048	1.72103	0.0852445	0.26781	-0.162985	0.893175	0.412463	-0.395151	0.692732	0.831914	-0.806734	0.571674	0.386521	-2.08717	0.036873	0.149531	-0.0879096	0.940885	0.39044	-0.225155	0.821859		0.234421	1.17643	0.383011	0.612048	0.540506		0.322331	1.25035	0.384957	0.837317	0.402415		0.240845	1.18168	0.394708	0.610186	0.541738		-0.490814	0.711623	0.369542	-1.32817
ENSMUSG00000087331	1810021B22Rik	69120	118.134	-0.321728	0.800111	0.108094	-2.97637	0.0029168	0.0284605	-0.35297	0.78297	0.11012	-3.20533	0.00134909	0.0148993	-0.0312423	0.978577	0.112017	-0.278908	0.780316	0.898028	-0.158115	0.896195	0.108166	-1.46178	0.1438	0.441739	-0.283075	0.821838	0.110776	-2.55539	0.0106069	0.0913964	-0.124959	0.91703	0.111778	-1.11792	0.263601	0.691911	0.0321451	1.02253	0.106629	0.301466	0.763059	0.969073	0.195758	1.14533	0.10961	1.78595
ENSMUSG00000044145	1810024B03Rik	329509	13.7055	-0.239162	0.847237	0.281737	-0.848884	0.395946	0.644215	0.539458	1.45343	0.262954	2.05153	0.0402153	0.153322	0.77862	1.71549	0.268487	2.90003	0.00373124	0.028814	0.212731	1.15888	0.279553	0.760968	0.446676		0.444904	1.36122	0.276788	1.60738	0.107971		0.232173	1.1746	0.267785	0.867011	0.385936	0.78014	-0.0662993	0.955085	0.28239	-0.234779	0.81438	0.976715	0.385594	1.3064	0.278894	1.38258
ENSMUSG00000044148	1810030O07Rik	69155	768.554	-0.122924	0.918325	0.0531121	-2.31442	0.0206449	0.108228	0.0717138	1.05096	0.0530453	1.35193	0.176396	0.381526	0.194637	1.14444	0.0530998	3.6655	0.000246855	0.00360144	-0.118692	0.921022	0.0533691	-2.22399	0.0261494	0.172665	-0.0572361	0.961104	0.0536017	-1.0678	0.285609	0.585495	0.0614559	1.04352	0.053836	1.14154	0.253646	0.682012	0.0738921	1.05255	0.0530952	1.39169	0.164016	0.707809	0.0781236	1.05564	0.0533859	1.46337
ENSMUSG00000097101	1810034E14Rik	66503	274.96	0.125636	1.09099	0.127974	0.981731	0.326233	0.582657	0.452269	1.36819	0.127503	3.54714	0.000389443	0.0061099	0.326634	1.25408	0.126682	2.57837	0.00992685	0.0594232	0.0521972	1.03684	0.128416	0.406471	0.684397	0.879795	0.184059	1.13608	0.128426	1.43319	0.151804	0.420249	0.131862	1.09571	0.128107	1.02931	0.303335	0.726708	0.0890847	1.0637	0.12876	0.691867	0.489021	0.906936	0.0156463	1.0109	0.127627	0.122594
ENSMUSG00000054091	1810037I17Rik	67704	1540.62	0.152618	1.11159	0.0622625	2.45121	0.0142378	0.0842947	0.243999	1.18427	0.0623505	3.91334	9.10289e-05	0.00205879	0.0913804	1.06539	0.0620426	1.47287	0.140787	0.354881	-0.0286659	0.980326	0.0629021	-0.455722	0.64859	0.86182	0.195588	1.14519	0.0627821	3.11534	0.00183734	0.029847	0.224253	1.16817	0.0627729	3.57246	0.00035365	0.0316333	-0.0483227	0.96706	0.0627406	-0.770199	0.441182	0.889663	-0.229607	0.852867	0.0624253	-3.67811
ENSMUSG00000100680	1810044D09Rik	69798	42.0855	-0.297433	0.813699	0.17408	-1.7086	0.0875246	0.272249	0.814525	1.75872	0.159142	5.11823	3.0841e-07	2.41734e-05	1.11196	2.16139	0.163414	6.80457	1.01355e-11	2.17102e-09	-0.202985	0.868751	0.169162	-1.19995	0.23016	0.554187	-0.0316992	0.978267	0.168579	-0.188037	0.850847	0.944152	0.171286	1.12606	0.171466	0.998946	0.317821	0.737841	0.205964	1.15346	0.168166	1.22476	0.220665	0.762168	0.300412	1.2315	0.175041	1.71623
ENSMUSG00000035372	1810055G02Rik	72056	201.344	0.225704	1.16935	0.155726	1.44936	0.147237	0.373448	-0.0690432	0.95327	0.157339	-0.438819	0.660793	0.811838	-0.294747	0.815215	0.156234	-1.88657	0.0592176	0.205459	0.296888	1.22849	0.157882	1.88044	0.0600483	0.279324	0.153236	1.11206	0.158972	0.963921	0.335086	0.63009	-0.143652	0.905225	0.157644	-0.911245	0.362166	0.76612	-0.211462	0.863662	0.158026	-1.33814	0.180849	0.723074	-0.140277	0.907345	0.155581	-0.901635
ENSMUSG00000108207	1810059H22Rik		64.5349	0.116813	1.08434	0.156138	0.748136	0.454378	0.691298	0.272968	1.20829	0.156308	1.74635	0.080751	0.239299	0.156155	1.11431	0.153635	1.01641	0.309435	0.563562	-0.089256	0.940007	0.153755	-0.580508	0.561572	0.818131	0.000536667	1.00037	0.154343	0.0034771	0.997226	0.998677	0.0897926	1.06422	0.154918	0.579613	0.562176	0.868537	0.319953	1.24829	0.155998	2.05102	0.0402654	0.460823	0.113885	1.08214	0.153898	0.740005
ENSMUSG00000027713	1810062G17Rik	72282	7.68845	-0.161756	0.893936	0.401463	-0.402917	0.687009	0.847038	-0.20024	0.870406	0.408984	-0.489603	0.624415	0.78713	-0.0384839	0.973678	0.411043	-0.093625	0.925407	0.969736	0.106249	1.07643	0.424015	0.250578	0.802141		-0.0297737	0.979574	0.435039	-0.068439	0.945436		-0.136022	0.910025	0.429432	-0.31675	0.751434	0.934252	-0.325726	0.797897	0.414802	-0.785257	0.432303	0.885972	-0.0577211	0.960781	0.410975	-0.140449
ENSMUSG00000084925	1810062O18Rik	75602	9.49214	-0.867087	0.548253	0.358858	-2.41624	0.0156817	0.0901689	-0.908875	0.5326	0.367593	-2.47251	0.0134169	0.0739978	-0.0417882	0.97145	0.389401	-0.107314	0.91454	0.964502	-0.291846	0.816856	0.373787	-0.780782	0.434931		-0.278882	0.82423	0.378717	-0.736386	0.461496		0.0129639	1.00903	0.387127	0.0334875	0.973286	0.995216	-0.441711	0.736261	0.350389	-1.26063	0.207442	0.751198	0.13353	1.09697	0.381737	0.349797
ENSMUSG00000117442	1810073O08Rik	72285	14.728	0.258988	1.19664	0.281531	0.919927	0.357611	0.611529	0.239946	1.18095	0.286664	0.837027	0.402577	0.620929	-0.019042	0.986888	0.276503	-0.0688673	0.945095	0.976922	0.521692	1.43564	0.280406	1.86049	0.0628166	0.28725	0.258831	1.19651	0.290995	0.889469	0.373751	0.662433	-0.26286	0.833434	0.27512	-0.955439	0.339356	0.75113	0.0286746	1.02007	0.293766	0.0976103	0.922242	0.993834	0.291379	1.22381	0.267561	1.08902
ENSMUSG00000087165	2010001A14Rik	76516	31.7734	0.0356968	1.02505	0.197449	0.180789	0.856533	0.936219	-0.00466339	0.996773	0.201311	-0.0231651	0.981519	0.990937	-0.0403602	0.972412	0.198986	-0.202829	0.839269	0.929675	-0.16666	0.890903	0.206454	-0.80725	0.419523	0.728222	0.331411	1.25824	0.199647	1.65998	0.0969176	0.330457	0.498071	1.41232	0.202238	2.46279	0.013786	0.223833	-0.0127291	0.991216	0.201865	-0.0630578	0.949721	0.996306	-0.215086	0.861495	0.202139	-1.06405
ENSMUSG00000051606	2010001K21Rik		60.428	-0.023951	0.983535	0.275744	-0.0868595	0.930783	0.970518	-1.8536	0.276701	0.293659	-6.31209	2.75291e-10	7.61376e-08	-1.82965	0.281333	0.293297	-6.23821	4.4261e-10	5.63745e-08	-0.00124863	0.999135	0.285288	-0.00437676	0.996508	0.998495	-0.568698	0.674225	0.291917	-1.94815	0.0513974	0.234775	-0.567449	0.674809	0.291665	-1.94555	0.0517084	0.392596	-0.713163	0.609981	0.280877	-2.53906	0.011115	0.273689	-0.690461	0.619656	0.280236	-2.46386
ENSMUSG00000120952	2010002M09Rik		64.9537	0.200492	1.14909	0.167039	1.20027	0.230034	0.481124	0.131753	1.09562	0.169444	0.777563	0.436827	0.64946	-0.0687389	0.953471	0.166344	-0.413233	0.679436	0.843251	-0.068418	0.953683	0.170368	-0.401589	0.687986	0.882322	0.0632196	1.04479	0.170436	0.370928	0.710691	0.877102	0.131638	1.09554	0.170767	0.770862	0.440789	0.814387	0.0936019	1.06703	0.170082	0.550335	0.58209	0.934339	-0.175308	0.885578	0.167331	-1.04767
ENSMUSG00000120250	2010004M13Rik		124.22	-0.183276	0.880701	0.102983	-1.77966	0.0751311	0.247328	-0.120002	0.920187	0.103998	-1.15389	0.248546	0.467059	0.0632742	1.04483	0.104751	0.604045	0.545814	0.759666	-0.210659	0.864142	0.10463	-2.01338	0.0440746	0.233668	-0.0427786	0.970783	0.104351	-0.40995	0.681843	0.862967	0.16788	1.12341	0.105917	1.58502	0.112962	0.528166	0.0464874	1.03275	0.102631	0.452955	0.650581	0.947433	0.0191042	1.01333	0.104975	0.181988
ENSMUSG00000044694	2010007H06Rik		106.631	-0.156586	0.897145	0.150392	-1.04119	0.297787	0.555945	-0.209194	0.86502	0.152043	-1.37589	0.168856	0.372094	-0.0526076	0.964192	0.152381	-0.345237	0.729916	0.870414	-0.020563	0.985848	0.152155	-0.135145	0.892497	0.962828	-0.176229	0.885013	0.154473	-1.14084	0.253936	0.553309	-0.155666	0.897718	0.154351	-1.00851	0.313207	0.733621	-0.0748659	0.94943	0.151167	-0.495252	0.620423	0.943507	0.0611576	1.0433	0.151384	0.40399
ENSMUSG00000029384	2010109A12Rik	75610	11.5176	-0.0754395	0.949053	0.342286	-0.220399	0.825561	0.920035	0.144272	1.10517	0.340759	0.423383	0.672016	0.819078	0.219711	1.1645	0.340121	0.645979	0.518293	0.741513	-0.440105	0.737081	0.326689	-1.34717	0.177926		-0.683314	0.622733	0.340253	-2.00826	0.0446162		-0.243209	0.844864	0.350679	-0.693536	0.487974	0.836622	0.580332	1.49519	0.329481	1.76135	0.0781794	0.575328	0.215666	1.16124	0.339599	0.63506
ENSMUSG00000063018	2010204K13Rik		7.69941	-0.0470669	0.967902	0.41302	-0.113958	0.909271	0.960023	0.248151	1.18768	0.408363	0.607672	0.543405	0.730909	0.295218	1.22707	0.406457	0.72632	0.467643	0.703681	0.190497	1.14116	0.399881	0.476385	0.6338		-0.0674669	0.954312	0.414781	-0.162656	0.870789		-0.257964	0.836267	0.406661	-0.634346	0.525855	0.855313	0.182532	1.13487	0.41153	0.443545	0.657372	0.949166	0.420096	1.33802	0.401414	1.04654
ENSMUSG00000074829	2010315B03Rik	630836	237.343	0.00354194	1.00246	0.0923381	0.0383584	0.969402	0.985672	-0.0115341	0.992037	0.0932996	-0.123625	0.901613	0.952224	-0.0150761	0.989604	0.0927641	-0.16252	0.870896	0.945821	-0.276147	0.825794	0.0940473	-2.93625	0.00332205	0.0475487	-0.114956	0.923411	0.0939049	-1.22417	0.220887	0.514714	0.161191	1.11821	0.0952109	1.69299	0.0904581	0.485671	0.102113	1.07334	0.0928005	1.10035	0.271181	0.799325	-0.177576	0.884187	0.093591	-1.89736
ENSMUSG00000100691	2010320M18Rik		341.152	0.0994976	1.0714	0.0983606	1.01156	0.311749	0.568686	0.212963	1.15907	0.0985512	2.16094	0.0307001	0.12883	0.113466	1.08182	0.0978344	1.15977	0.246142	0.496961	0.0698174	1.04958	0.0990764	0.704683	0.481007	0.771419	0.124236	1.08993	0.0993721	1.25021	0.211222	0.50179	0.0544187	1.03844	0.0989803	0.549793	0.582461	0.877836	0.0312244	1.02188	0.0992709	0.314537	0.753113	0.967681	0.00154428	1.00107	0.0981642	0.0157316
ENSMUSG00000030587	2200002D01Rik	72275	34.821	0.591045	1.50634	0.192987	3.06261	0.00219416	0.0233272	0.057064	1.04035	0.203398	0.280553	0.779053	0.886071	-0.533981	0.690646	0.193316	-2.76222	0.00574099	0.0397943	0.368604	1.2911	0.202634	1.81906	0.0689021	0.300775	-0.00524222	0.996373	0.211874	-0.0247422	0.980261	0.993442	-0.373847	0.771722	0.204806	-1.82537	0.0679448	0.432265	-0.0831087	0.944021	0.206458	-0.402545	0.687283	0.953623	-0.305549	0.809134	0.188891	-1.61759
ENSMUSG00000021550	2210016F16Rik	70153	1234.41	0.198995	1.1479	0.0631992	3.1487	0.00163999	0.0188765	0.285727	1.21902	0.0633179	4.51257	6.40467e-06	0.00027014	0.0867314	1.06196	0.0628502	1.37997	0.167596	0.394247	0.0767611	1.05465	0.0634755	1.2093	0.226546	0.549597	0.202692	1.15084	0.063489	3.19255	0.00141023	0.0249166	0.125931	1.09121	0.0633082	1.98917	0.0466828	0.37952	0.0841975	1.0601	0.0636601	1.32261	0.185965	0.727939	-0.0380366	0.97398	0.0630132	-0.603629
ENSMUSG00000029559	2210016L21Rik	72357	561.398	0.0798138	1.05688	0.068767	1.16064	0.245788	0.500527	0.121485	1.08785	0.0691419	1.75703	0.0789123	0.236275	0.0416708	1.02931	0.0685947	0.607493	0.543524	0.758179	0.0722454	1.05135	0.0696419	1.03738	0.299557	0.626356	0.188631	1.13968	0.0697034	2.7062	0.00680575	0.0691822	0.116386	1.08402	0.06935	1.67824	0.0932999	0.491195	-0.0202261	0.986078	0.0696542	-0.290378	0.771527	0.969762	-0.0277944	0.980919	0.0687546	-0.404256
ENSMUSG00000087380	2210408F21Rik	73652	936.004	0.175566	1.12941	0.0713478	2.4607	0.0138666	0.0826788	-0.085735	0.942304	0.0720661	-1.18967	0.234175	0.452405	-0.261301	0.834335	0.0716181	-3.64853	0.000263746	0.00378656	0.0471203	1.0332	0.0721312	0.653259	0.513589	0.792235	0.00203377	1.00141	0.0724722	0.0280627	0.977612	0.992468	-0.0450866	0.969232	0.0723208	-0.623425	0.533005	0.857591	-0.0530105	0.963923	0.0720407	-0.735841	0.461828	0.897542	-0.181456	0.881813	0.0714392	-2.54
ENSMUSG00000071252	2210408I21Rik	72371	88.504	-0.254506	0.838274	0.124475	-2.04465	0.0408898	0.169803	-0.0278937	0.980851	0.123884	-0.22516	0.821855	0.91163	0.226613	1.17008	0.125474	1.80605	0.0709104	0.230108	-0.186374	0.878812	0.126502	-1.47329	0.140674	0.437584	-0.215138	0.861464	0.128492	-1.67432	0.0940672	0.325327	-0.0287639	0.98026	0.130021	-0.221226	0.824917	0.95531	-0.00995051	0.993127	0.123905	-0.0803073	0.935993	0.995451	0.0581821	1.04115	0.127059	0.457913
ENSMUSG00000078894	2210418O10Rik	100504263	221.235	-0.0780081	0.947365	0.0890938	-0.875572	0.381263	0.63201	-0.0136479	0.990585	0.0897148	-0.152125	0.879088	0.941287	0.0643602	1.04562	0.0895812	0.718456	0.472476	0.707493	-0.232621	0.851087	0.0903089	-2.57584	0.0099998	0.0983624	-0.193012	0.874777	0.090958	-2.12199	0.0338382	0.184004	0.0396087	1.02783	0.0921032	0.430046	0.667162	0.906539	0.096856	1.06944	0.0891844	1.08602	0.27747	0.801943	-0.0577569	0.960757	0.0902195	-0.640182
ENSMUSG00000032403	2300009A05Rik	69478	223.543	-0.176322	0.884956	0.081913	-2.15255	0.0313541	0.142291	-0.240655	0.846361	0.0834532	-2.88371	0.0039302	0.0319164	-0.064333	0.956387	0.0838952	-0.766826	0.443185	0.68572	-0.0121428	0.991619	0.0839247	-0.144686	0.884958	0.96094	0.0175139	1.01221	0.0846448	0.206911	0.836079	0.937811	0.0296567	1.02077	0.0844659	0.351109	0.725507	0.926564	-0.123996	0.917642	0.082793	-1.49766	0.134221	0.670347	0.0401829	1.02824	0.0830566	0.483801
ENSMUSG00000097354	2310001H17Rik	76432	82.3121	0.309324	1.23913	0.141924	2.1795	0.0292943	0.136594	-0.0246099	0.983086	0.146558	-0.167919	0.866647	0.935864	-0.333934	0.79337	0.142937	-2.33624	0.0194789	0.0964728	-0.00459489	0.99682	0.145852	-0.0315039	0.974868	0.99131	-0.0999021	0.933096	0.148369	-0.673335	0.500734	0.755277	-0.0953072	0.936073	0.148021	-0.643874	0.519657	0.852685	0.0591364	1.04184	0.145888	0.405356	0.685216	0.953421	-0.254783	0.838113	0.141887	-1.79567
ENSMUSG00000053353	2310001K24Rik	69517	66.2196	-0.414498	0.750281	0.156645	-2.64609	0.00814286	0.057577	-0.925815	0.526383	0.165261	-5.60215	2.1171e-08	2.75081e-06	-0.511317	0.701582	0.16793	-3.04483	0.00232811	0.0203579	-0.112325	0.925096	0.161919	-0.69371	0.487864	0.775429	-0.526449	0.694261	0.169104	-3.11317	0.00185087	0.0299505	-0.414124	0.750475	0.169849	-2.43819	0.0147612	0.230058	-0.305815	0.808985	0.157502	-1.94166	0.0521779	0.499989	-0.00364254	0.997478	0.161086	-0.0226123
ENSMUSG00000097178	2310002F09Rik	100504720	5.6503	-0.467943	0.722995	0.470584	-0.994388	0.320034	0.577019	-0.81943	0.566666	0.49669	-1.64978	0.0989877	0.270335	-0.351487	0.783776	0.509667	-0.689642	0.490419	0.721523	-0.45736	0.728318	0.484989	-0.943032	0.345665		-0.639874	0.641769	0.501849	-1.27503	0.202297		-0.182514	0.881166	0.518212	-0.3522	0.724689		-0.0629434	0.957309	0.462013	-0.136237	0.891634		-0.052361	0.964357	0.49316	-0.106175
ENSMUSG00000028396	2310002L09Rik	71886	2401.47	0.096028	1.06883	0.0998535	0.961689	0.336206	0.59307	0.0874459	1.06249	0.0999331	0.875045	0.381549	0.60218	-0.00858207	0.994069	0.0998397	-0.0859584	0.931499	0.972161	-0.0291766	0.979979	0.100048	-0.291627	0.770572	0.918545	-0.25123	0.84018	0.100254	-2.50594	0.0122126	0.10018	-0.222053	0.857344	0.100251	-2.21497	0.0267624	0.300194	-0.0266008	0.981731	0.0999985	-0.266012	0.79023	0.973584	-0.151805	0.900123	0.0999027	-1.51953
ENSMUSG00000079283	2310009B15Rik	69549	146.325	0.182973	1.13522	0.112256	1.62996	0.103109	0.300496	0.0416855	1.02932	0.114339	0.36458	0.715425	0.84573	-0.141288	0.90671	0.11246	-1.25634	0.208994	0.452131	-0.0931047	0.937503	0.114517	-0.813023	0.416205	0.726243	-0.0544119	0.962987	0.115277	-0.472011	0.636919	0.838657	0.0386928	1.02718	0.11567	0.33451	0.737995	0.930606	0.0903067	1.0646	0.114129	0.791271	0.428786	0.88462	-0.185771	0.879179	0.112651	-1.64909
ENSMUSG00000097162	2310010J17Rik	78329	36.6441	-0.140912	0.906946	0.178286	-0.790369	0.429312	0.671595	-0.255592	0.837643	0.183976	-1.38927	0.164751	0.366869	-0.11468	0.923587	0.184798	-0.620569	0.534883	0.752328	0.563554	1.47791	0.180489	3.12238	0.00179396	0.0312672	0.563265	1.47761	0.182638	3.08405	0.002042	0.0320675	-0.000288837	0.9998	0.17134	-0.00168576	0.998655	0.999449	-0.257971	0.836263	0.18447	-1.39845	0.161978	0.706042	0.446495	1.36273	0.174164	2.56365
ENSMUSG00000020133	2310011J03Rik	66374	891.825	0.0957984	1.06866	0.0738772	1.29673	0.194726	0.437952	0.0978623	1.07019	0.0741676	1.31948	0.18701	0.394833	0.00206388	1.00143	0.0738112	0.0279617	0.977693	0.990405	0.0739493	1.05259	0.0742831	0.995506	0.31949	0.641775	0.150366	1.10985	0.07439	2.02132	0.0432468	0.21295	0.0764166	1.0544	0.0741852	1.03008	0.302973	0.726708	0.0143107	1.00997	0.0743605	0.19245	0.84739	0.984214	-0.00753849	0.994788	0.0737992	-0.102149
ENSMUSG00000085945	2310014F06Rik		48.7524	0.0140972	1.00982	0.170376	0.0827417	0.934057	0.971805	-0.0722681	0.951142	0.173819	-0.415766	0.677581	0.822486	-0.0863653	0.941893	0.17239	-0.500988	0.616379	0.803847	-0.0428671	0.970724	0.172548	-0.248435	0.803798	0.931252	-0.5028	0.705736	0.182244	-2.75894	0.00579884	0.0625976	-0.459933	0.72702	0.182279	-2.52324	0.0116281	0.208834	0.0660799	1.04687	0.172167	0.383813	0.701117	0.956463	0.00911561	1.00634	0.170761	0.0533821
ENSMUSG00000097729	2310015A10Rik		404.971	-0.107744	0.928038	0.0953058	-1.1305	0.258264	0.513498	0.00731215	1.00508	0.0954704	0.0765907	0.938949	0.97105	0.115056	1.08302	0.0954678	1.20518	0.228135	0.475271	-0.0194275	0.986624	0.096517	-0.201286	0.840475	0.944311	0.0306283	1.02146	0.0967991	0.316411	0.751691	0.896529	0.0500558	1.0353	0.0967446	0.517401	0.604876	0.884332	-0.124485	0.917331	0.0959421	-1.29751	0.194457	0.737089	-0.0361693	0.975241	0.0958845	-0.377217
ENSMUSG00000117879	2310015A16Rik		104.42	-0.31585	0.803377	0.169982	-1.85814	0.063149	0.22273	-0.0195599	0.986534	0.169075	-0.115688	0.9079	0.955705	0.29629	1.22798	0.170548	1.73728	0.0823369	0.253667	0.189353	1.14025	0.169248	1.11879	0.263229	0.590382	0.330789	1.2577	0.169211	1.95489	0.0505963	0.232936	0.141436	1.103	0.167664	0.843566	0.398912	0.789298	-0.0798796	0.946137	0.169646	-0.47086	0.637741	0.945258	0.425324	1.34287	0.169584	2.50804
ENSMUSG00000099411	2310015D24Rik	70100	30.5591	-0.264231	0.832643	0.198144	-1.33353	0.182359	0.422035	-0.471832	0.721048	0.205079	-2.30074	0.0214064	0.101652	-0.207602	0.865976	0.207521	-1.00039	0.317123	0.57234	-0.394819	0.760585	0.215995	-1.82791	0.0675634	0.29757	-0.401968	0.756825	0.219449	-1.83171	0.0669947	0.270305	-0.00714815	0.995058	0.226286	-0.031589	0.9748	0.995491	-0.31092	0.806127	0.202312	-1.53684	0.124333	0.657404	-0.441509	0.736364	0.212097	-2.08164
ENSMUSG00000101257	2310015K22Rik	69565	10.4354	-0.614209	0.653288	0.352956	-1.74019	0.0818265	0.261084	-1.88736	0.270302	0.407768	-4.6285	3.68322e-06	0.000177161	-1.27315	0.413756	0.416526	-3.05658	0.00223875	0.0198091	-1.07478	0.474743	0.413728	-2.5978	0.00938236		-0.954082	0.51617	0.414688	-2.30072	0.0214073		0.1207	1.08726	0.449586	0.268469	0.788339	0.944697	-0.674233	0.626665	0.359422	-1.87588	0.0606716	0.52489	-1.1348	0.455396	0.408123	-2.78054
ENSMUSG00000102098	2310016D03Rik	69566	28.4552	0.320418	1.24869	0.269306	1.18979	0.234128	0.486286	0.220829	1.1654	0.27233	0.810889	0.417429	0.633143	-0.0995887	0.933299	0.267294	-0.372581	0.70946	0.859548	-0.693604	0.618307	0.299889	-2.31286	0.0207301	0.15048	-0.177041	0.884515	0.291318	-0.607725	0.54337	0.783494	0.516562	1.43054	0.304754	1.69501	0.090073	0.48519	-0.307813	0.807866	0.280328	-1.09804	0.272186	0.799911	-1.32183	0.400026	0.289612	-4.56415
ENSMUSG00000070574	2310016G11Rik	69578	153.252	0.133977	1.09731	0.134579	0.99553	0.319479	0.576584	-0.538182	0.688638	0.139246	-3.86497	0.000111102	0.00240597	-0.672159	0.627567	0.138189	-4.86405	1.1501e-06	4.65814e-05	0.0117943	1.00821	0.138507	0.0851534	0.932139	0.977167	-0.320574	0.800751	0.141588	-2.26413	0.0235664	0.148797	-0.332368	0.794232	0.141315	-2.35197	0.0186744	0.258181	-0.209618	0.864766	0.137234	-1.52745	0.126648	0.659981	-0.331801	0.794544	0.135877	-2.44192
ENSMUSG00000100410	2310020H05Rik	69603	76.3544	-0.252851	0.839237	0.167893	-1.50602	0.132062	0.348849	0.00509964	1.00354	0.167183	0.0305034	0.975666	0.989413	0.25795	1.19578	0.168365	1.53209	0.125501	0.331337	0.0959373	1.06876	0.174632	0.54937	0.582752	0.82588	-0.158421	0.896005	0.178862	-0.885715	0.375771	0.664057	-0.254359	0.83836	0.177549	-1.43261	0.15197	0.58365	-0.430808	0.741846	0.171399	-2.51347	0.0119549	0.280999	-0.0820202	0.944734	0.171191	-0.479114
ENSMUSG00000049643	2310022A10Rik	66367	2000.63	0.0712506	1.05063	0.0638143	1.11653	0.264195	0.520804	0.119094	1.08605	0.0639228	1.8631	0.0624487	0.202951	0.0478437	1.03372	0.0637593	0.750379	0.453027	0.693218	0.0940956	1.0674	0.0640024	1.47019	0.141511	0.438671	0.0639402	1.04532	0.0641612	0.996555	0.31898	0.616587	-0.0301554	0.979315	0.0640381	-0.470897	0.637714	0.897468	0.00346768	1.00241	0.0640516	0.0541389	0.956824	0.998024	0.0263126	1.01841	0.0637649	0.412651
ENSMUSG00000031983	2310022B05Rik	69551	2118.86	0.297421	1.22895	0.0960313	3.09712	0.00195408	0.0214097	-0.200082	0.870501	0.0964575	-2.0743	0.0380514	0.148105	-0.497503	0.708332	0.0962201	-5.17046	2.33513e-07	1.18969e-05	0.476583	1.39144	0.0959826	4.9653	6.85939e-07	5.68175e-05	0.352498	1.27677	0.0961143	3.66748	0.00024495	0.00731875	-0.124085	0.917586	0.0958277	-1.29487	0.195363	0.635691	0.0782511	1.05574	0.096269	0.812838	0.416311	0.877526	0.257413	1.19533	0.0957443	2.68854
ENSMUSG00000032062	2310030G06Rik	66952	103.947	0.214363	1.16019	0.118211	1.81339	0.0697718	0.236167	0.226166	1.16972	0.119637	1.89043	0.0587005	0.195298	0.0118031	1.00821	0.116669	0.101167	0.919418	0.967201	-0.0075677	0.994768	0.118983	-0.0636034	0.949286	0.98346	0.0503976	1.03555	0.11978	0.42075	0.673938	0.85874	0.0579653	1.041	0.119462	0.485221	0.62752	0.89353	0.184794	1.13665	0.120226	1.53706	0.124279	0.657404	-0.0371368	0.974587	0.116947	-0.317553
ENSMUSG00000020441	2310033P09Rik	67862	245.558	0.115641	1.08346	0.0901223	1.28316	0.199436	0.4437	0.0890146	1.06364	0.0911208	0.976885	0.328626	0.551853	-0.0266268	0.981713	0.0900103	-0.29582	0.767367	0.891784	0.0715001	1.05081	0.0914807	0.781587	0.434458	0.738463	0.140186	1.10205	0.091851	1.52624	0.126951	0.381815	0.0686862	1.04876	0.0912456	0.752762	0.451593	0.820104	0.0116129	1.00808	0.091659	0.126697	0.89918	0.992616	-0.0325284	0.977705	0.0899409	-0.361665
ENSMUSG00000099655	2310034G01Rik		35.7484	-0.0642853	0.956419	0.201917	-0.318376	0.7502	0.882508	0.704112	1.62914	0.192773	3.65255	0.000259653	0.00451973	0.768397	1.70338	0.192165	3.99864	6.37078e-05	0.00123958	0.0406041	1.02854	0.205744	0.197352	0.843552	0.94503	0.546332	1.46037	0.199545	2.73789	0.00618346	0.0650702	0.505728	1.41984	0.197895	2.55554	0.0106024	0.199525	-0.0307462	0.978914	0.204928	-0.150034	0.880738	0.990653	0.0741432	1.05274	0.202745	0.365696
ENSMUSG00000062619	2310039H08Rik	67101	574.315	0.149275	1.10901	0.0868385	1.719	0.085615	0.268509	0.232345	1.17474	0.0870282	2.66976	0.00759049	0.0504193	0.0830696	1.05927	0.0864395	0.961015	0.336545	0.592142	0.103653	1.07449	0.0876589	1.18246	0.237023	0.562057	0.146656	1.107	0.0878883	1.66866	0.0951848	0.327365	0.0430025	1.03026	0.0875339	0.491267	0.623238	0.891225	-0.0328024	0.97752	0.0877191	-0.373948	0.708443	0.958313	-0.0784243	0.947092	0.0867777	-0.903738
ENSMUSG00000100550	2310039L15Rik	69629	192.802	-0.0642971	0.956411	0.131365	-0.489454	0.624521	0.810533	-0.0513979	0.965001	0.131986	-0.38942	0.696966	0.834669	0.0128992	1.00898	0.131819	0.0978552	0.922047	0.968365	-0.11192	0.925356	0.136405	-0.820497	0.411933	0.723252	-0.237715	0.848087	0.137967	-1.72299	0.08489	0.308709	-0.125796	0.916498	0.138362	-0.909175	0.363258	0.767226	-0.415888	0.749558	0.133787	-3.10859	0.0018798	0.120031	-0.463511	0.725219	0.13403	-3.45825
ENSMUSG00000101655	2310040G24Rik		401.048	-0.0770489	0.947995	0.0931471	-0.827175	0.408138	0.656439	0.0377861	1.02654	0.0933235	0.404894	0.685556	0.826971	0.114835	1.08285	0.0932282	1.23176	0.218038	0.464041	-0.177213	0.88441	0.0935996	-1.89331	0.0583162	0.274596	-0.0705728	0.95226	0.0936979	-0.753195	0.451333	0.721822	0.10664	1.07672	0.0941501	1.13266	0.257355	0.684846	0.0987948	1.07088	0.0931936	1.0601	0.289098	0.80941	-0.00136959	0.999051	0.0935533	-0.0146396
ENSMUSG00000120507	2310047K21Rik		181.513	0.0102381	1.00712	0.103285	0.099125	0.921039	0.966182	-0.0780732	0.947322	0.104938	-0.743994	0.45688	0.664104	-0.0883113	0.940623	0.104259	-0.847034	0.396976	0.64796	0.0232169	1.01622	0.103257	0.224846	0.822099	0.938612	-0.0766947	0.948228	0.104781	-0.731955	0.464196	0.731832	-0.0999116	0.93309	0.10441	-0.956916	0.33861	0.750824	0.115488	1.08334	0.103801	1.11259	0.265883	0.79767	0.128467	1.09313	0.102738	1.25043
ENSMUSG00000040177	2310057M21Rik	68277	312.479	0.0980662	1.07034	0.101646	0.964781	0.334654	0.591251	0.0219569	1.01534	0.10252	0.214173	0.830412	0.916294	-0.0761093	0.948612	0.101806	-0.747591	0.454707	0.694107	0.168909	1.12421	0.102156	1.65344	0.0982406	0.363297	-0.130704	0.913386	0.103864	-1.25841	0.208242	0.498628	-0.299613	0.81247	0.103125	-2.90534	0.00366859	0.118832	0.0123967	1.00863	0.102632	0.120789	0.903859	0.99311	0.0832395	1.05939	0.101166	0.822804
ENSMUSG00000085379	2310058D17Rik		41.7181	-0.346823	0.786314	0.188284	-1.84202	0.0654721	0.227452	-0.444625	0.734775	0.192441	-2.31045	0.0208633	0.0998302	-0.0978017	0.934456	0.19556	-0.500111	0.616997	0.804232	-0.152896	0.899443	0.195253	-0.783069	0.433587	0.738229	-0.182161	0.881381	0.198007	-0.919974	0.357586	0.649826	-0.029265	0.979919	0.19967	-0.146567	0.883474	0.973214	-0.22888	0.853297	0.189345	-1.2088	0.22674	0.768869	-0.0349538	0.976063	0.194224	-0.179967
ENSMUSG00000050705	2310061I04Rik	69662	2209.72	0.148455	1.10838	0.0691748	2.14609	0.0318659	0.144031	0.242026	1.18265	0.0692303	3.49595	0.00047238	0.00703344	0.0935701	1.06701	0.0690333	1.35544	0.175279	0.405521	0.0574833	1.04065	0.0693584	0.828786	0.407225	0.718985	0.0992226	1.0712	0.0694337	1.42903	0.152997	0.421667	0.0417393	1.02935	0.0693585	0.601791	0.547314	0.862766	0.0415867	1.02925	0.0694026	0.59921	0.549033	0.925697	-0.0493854	0.966348	0.0691305	-0.714379
ENSMUSG00000100084	2310068J16Rik	70281	17.3012	-0.380316	0.76827	0.24688	-1.54049	0.123442	0.335415	-0.311305	0.805912	0.249677	-1.24683	0.212459	0.42646	0.0690103	1.049	0.256431	0.269118	0.787839	0.901528	-0.236182	0.848989	0.261396	-0.90354	0.366239	0.683811	-0.202906	0.868799	0.264688	-0.766586	0.443328	0.715241	0.0332757	1.02333	0.269954	0.123265	0.901898	0.978363	-0.232268	0.851296	0.248036	-0.936428	0.349053	0.845949	-0.0881339	0.940739	0.260299	-0.338587
ENSMUSG00000100291	2310069B03Rik	69652	23.5772	0.204909	1.15261	0.290267	0.705933	0.48023	0.710859	0.5811	1.49599	0.287112	2.02395	0.0429752	0.160246	0.376191	1.29791	0.281397	1.33687	0.181265	0.414139	-0.350945	0.784071	0.287306	-1.2215	0.221896	0.545192	-0.364841	0.776554	0.290385	-1.2564	0.208969	0.499468	-0.0138963	0.990414	0.295723	-0.0469911	0.96252	0.992928	0.481687	1.39638	0.288895	1.66734	0.095446	0.606452	-0.0741668	0.949891	0.288686	-0.256912
ENSMUSG00000089718	2310075C17Rik	70194	11.9052	-0.0858697	0.942216	0.314733	-0.272833	0.784981	0.900417	0.426092	1.34359	0.305473	1.39486	0.163058	0.364591	0.511961	1.42599	0.305195	1.67749	0.0934468	0.275403	-0.00989428	0.993165	0.34685	-0.0285261	0.977243		0.486902	1.40143	0.334806	1.45428	0.145869		0.496796	1.41108	0.333511	1.48959	0.136331	0.563993	-0.389466	0.763412	0.331962	-1.17323	0.240705	0.78205	-0.313491	0.804692	0.330399	-0.948825
ENSMUSG00000045411	2410002F23Rik	668661	260.669	-0.284739	0.82089	0.0894875	-3.18188	0.00146322	0.0174004	-0.000785333	0.999456	0.0888885	-0.00883503	0.992951	0.997174	0.283953	1.21753	0.0898273	3.1611	0.00157173	0.0151915	-0.114737	0.923551	0.0892168	-1.28604	0.198428	0.516025	0.0124465	1.00866	0.0892683	0.139428	0.889112	0.960616	0.127183	1.09216	0.0896565	1.41856	0.156028	0.586926	0.0589584	1.04171	0.088686	0.6648	0.506179	0.913537	0.228961	1.17199	0.0900136	2.54362
ENSMUSG00000036873	2410004B18Rik	66421	731.762	0.0467501	1.03294	0.0637567	0.733258	0.463401	0.69727	0.0685127	1.04864	0.0641164	1.06857	0.285264	0.507423	0.0217626	1.0152	0.063747	0.341391	0.732809	0.872058	0.111947	1.08069	0.0646015	1.73288	0.0831166	0.333503	0.191768	1.14216	0.0647458	2.96185	0.00305795	0.0419391	0.0798207	1.05689	0.0643481	1.24045	0.214808	0.649437	-0.0796987	0.946255	0.0645633	-1.23443	0.217044	0.759347	-0.014502	0.989998	0.0637954	-0.22732
ENSMUSG00000086841	2410006H16Rik		65.0675	-0.268651	0.830096	0.168115	-1.59802	0.11004	0.312416	0.0904141	1.06468	0.165944	0.544847	0.585859	0.762349	0.359065	1.28259	0.167893	2.13866	0.0324634	0.137545	-0.265398	0.831969	0.164303	-1.6153	0.106246	0.376643	-0.231712	0.851624	0.165518	-1.39993	0.161535	0.433699	0.0336857	1.02362	0.167854	0.200684	0.840946	0.960126	0.293944	1.22599	0.164056	1.79173	0.0731756	0.562696	0.297197	1.22875	0.168356	1.76529
ENSMUSG00000073164	2410018L13Rik,2410018L13Rik	69732,105242430	11.7278	-0.215855	0.861036	0.333759	-0.646738	0.517801	0.738948	-0.507518	0.703432	0.349187	-1.45343	0.146105	0.340693	-0.291663	0.81696	0.352309	-0.827862	0.407748	0.657286	0.621959	1.53896	0.345014	1.80271	0.0714342		0.512082	1.42611	0.351406	1.45724	0.145051		-0.109878	0.926667	0.331173	-0.331784	0.740053	0.930983	-0.452929	0.730558	0.347887	-1.30194	0.192936	0.73555	0.384885	1.30576	0.330763	1.16363
ENSMUSG00000100017	2410022M11Rik	100503842	153.366	-0.0998787	0.933111	0.119536	-0.835556	0.403405	0.651315	0.0956244	1.06853	0.119379	0.801018	0.423121	0.637564	0.195503	1.14512	0.119354	1.63801	0.101419	0.289684	-0.179784	0.882835	0.11979	-1.50083	0.133399	0.425717	0.032988	1.02313	0.119277	0.276566	0.782114	0.911792	0.212772	1.15891	0.120211	1.76999	0.0767282	0.45544	0.142253	1.10363	0.119207	1.19333	0.232741	0.77479	0.0623476	1.04416	0.120117	0.519058
ENSMUSG00000044387	2410080I02Rik		12.3874	-0.967716	0.511315	0.337464	-2.86762	0.00413577	0.0363452	-0.480577	0.716691	0.326504	-1.47189	0.141051	0.333602	0.487139	1.40166	0.351153	1.38725	0.165364	0.391375	-0.162688	0.893359	0.337786	-0.481631	0.630068		-0.000608083	0.999579	0.337087	-0.00180394	0.998561		0.16208	1.1189	0.340656	0.475787	0.634226	0.895947	-0.350657	0.784227	0.323155	-1.08511	0.277874	0.802159	0.454371	1.37019	0.3515	1.29266
ENSMUSG00000064308	2410137M14Rik	76797	21.1451	-0.141811	0.906381	0.246956	-0.574237	0.565808	0.773973	0.0108637	1.00756	0.247354	0.0439197	0.964968	0.983508	0.152675	1.11163	0.248324	0.614821	0.538673	0.754992	-0.317379	0.802526	0.252415	-1.25737	0.20862	0.528417	-0.196988	0.87237	0.252902	-0.778912	0.436032	0.71018	0.120391	1.08703	0.259142	0.464577	0.642235	0.897864	0.0934263	1.0669	0.245993	0.379793	0.704099	0.957157	-0.0821419	0.944654	0.253354	-0.324218
ENSMUSG00000096917	2500002B13Rik	78353	85.5759	0.448307	1.36444	0.13011	3.4456	0.000569789	0.00873406	0.487918	1.40242	0.13128	3.71661	0.00020191	0.00376225	0.0396113	1.02784	0.125545	0.315515	0.752371	0.883692	0.307097	1.23722	0.1337	2.29691	0.0216241	0.154114	0.253527	1.19212	0.135755	1.86753	0.0618279	0.259274	-0.0535699	0.963549	0.131797	-0.406458	0.684406	0.912003	0.0143887	1.01002	0.136631	0.10531	0.91613	0.993833	-0.126822	0.915847	0.127028	-0.998374
ENSMUSG00000073236	2500004C02Rik		110.393	0.0293691	1.02057	0.112255	0.261629	0.793608	0.903902	-0.0605133	0.958923	0.114752	-0.527339	0.597958	0.769201	-0.0898824	0.939599	0.113601	-0.791213	0.42882	0.675065	0.0594026	1.04203	0.113976	0.521184	0.602238	0.837836	0.227666	1.17094	0.113703	2.00229	0.045253	0.218143	0.168264	1.12371	0.112727	1.49267	0.135525	0.562493	0.0154022	1.01073	0.114183	0.13489	0.892699	0.990653	0.0454357	1.03199	0.112044	0.405516
ENSMUSG00000071632	2510002D24Rik	72307	656.922	-0.0733076	0.950456	0.0690964	-1.06095	0.288714	0.54653	0.0528076	1.03728	0.0692075	0.763033	0.445444	0.655801	0.126115	1.09135	0.0691241	1.82448	0.0680801	0.2244	-0.0985178	0.933992	0.0703027	-1.40134	0.161113	0.465747	0.0888137	1.0635	0.070157	1.26593	0.205539	0.495167	0.187332	1.13866	0.0703305	2.66359	0.0077312	0.174388	-0.0983032	0.934131	0.0696561	-1.41126	0.158167	0.701794	-0.123513	0.917949	0.0697481	-1.77085
ENSMUSG00000043391	2510009E07Rik	72190	729.082	0.116363	1.084	0.0884215	1.316	0.188173	0.430008	-0.0809719	0.945421	0.089122	-0.908551	0.363587	0.584445	-0.197335	0.87216	0.0887139	-2.22439	0.0261219	0.119358	0.0933215	1.06682	0.0885225	1.05421	0.291786	0.619093	0.234294	1.17633	0.0885109	2.64707	0.00811933	0.0772768	0.140973	1.10265	0.0882733	1.597	0.110265	0.522262	0.0992432	1.07121	0.0887952	1.11766	0.263711	0.796396	0.0762017	1.05424	0.0881477	0.864478
ENSMUSG00000106825	2510016D11Rik		10.6564	-0.0614264	0.958316	0.345871	-0.177599	0.859038	0.93685	-0.309371	0.806993	0.359684	-0.86012	0.389723	0.609694	-0.247945	0.842095	0.358675	-0.691281	0.489389	0.720828	0.29959	1.23079	0.344258	0.870249	0.384164		-0.341573	0.78918	0.369723	-0.923863	0.355558		-0.641163	0.641196	0.36049	-1.77859	0.0753071	0.452138	-0.0208281	0.985667	0.350433	-0.0594352	0.952605	0.996813	0.340188	1.26592	0.339612	1.0017
ENSMUSG00000104891	2510017J16Rik		16.8085	-0.24356	0.844658	0.3017	-0.807293	0.419498	0.66466	-0.656986	0.634202	0.316297	-2.07712	0.0377903	0.147491	-0.413426	0.750838	0.318959	-1.29617	0.194916	0.43406	-0.402572	0.756508	0.314217	-1.28119	0.200126	0.518149	-0.246443	0.842972	0.313757	-0.785459	0.432185	0.707634	0.156129	1.11429	0.32204	0.484812	0.62781	0.89353	-0.0823656	0.944508	0.302322	-0.272443	0.785281	0.971962	-0.241377	0.845937	0.313618	-0.769653
ENSMUSG00000044496	2510039O18Rik	77034	163.083	0.39547	1.31537	0.174777	2.26271	0.0236536	0.118544	-0.000940082	0.999349	0.176907	-0.005314	0.99576	0.998414	-0.396411	0.759746	0.175058	-2.26446	0.0235461	0.110751	0.117604	1.08493	0.17698	0.664503	0.506369	0.787632	0.120801	1.08734	0.177557	0.680351	0.496282	0.752087	0.00319723	1.00222	0.17688	0.0180758	0.985578	0.997879	-0.0333434	0.977153	0.177144	-0.188228	0.850698	0.985397	-0.31121	0.805966	0.174612	-1.7823
ENSMUSG00000066175	2510046G10Rik		32.3643	0.0577598	1.04085	0.185756	0.310944	0.755843	0.885981	0.28172	1.21564	0.184775	1.52467	0.127342	0.313598	0.223961	1.16794	0.181789	1.23198	0.217956	0.463977	-0.129468	0.914168	0.183954	-0.70381	0.481551	0.771522	-0.342672	0.788579	0.191725	-1.78731	0.0738876	0.286244	-0.213204	0.86262	0.193323	-1.10283	0.270099	0.697961	0.262056	1.19919	0.185504	1.41267	0.157753	0.701181	0.0748275	1.05324	0.184208	0.406212
ENSMUSG00000103828	2610001A08Rik		10.8403	-0.480708	0.716626	0.436629	-1.10095	0.270918	0.52894	0.0468376	1.033	0.42579	0.110002	0.912408	0.95767	0.527545	1.44147	0.437216	1.2066	0.227586	0.475071	-0.533284	0.69098	0.414778	-1.28571	0.198544		-0.340332	0.789859	0.413258	-0.823534	0.410205		0.192952	1.1431	0.42479	0.454229	0.649664	0.900078	0.563336	1.47768	0.414223	1.35998	0.173835	0.718548	0.51076	1.4248	0.437156	1.16837
ENSMUSG00000071793	2610005L07Rik		15.5853	-0.133398	0.911681	0.290907	-0.458561	0.64655	0.824205	-0.378869	0.76904	0.302175	-1.25381	0.209913	0.423235	-0.245471	0.84354	0.302971	-0.810212	0.417819	0.666197	0.03167	1.02219	0.291892	0.108499	0.9136	0.9697	-0.397279	0.759289	0.307586	-1.2916	0.196495	0.482105	-0.428949	0.742803	0.305958	-1.40199	0.160919	0.593683	0.0185345	1.01293	0.291844	0.0635084	0.949362	0.996306	0.183603	1.13572	0.290956	0.631034
ENSMUSG00000121345	2610005L07Rik	381598	503.932	-0.520044	0.69735	0.111735	-4.65428	3.25112e-06	0.00018404	-0.513502	0.70052	0.112137	-4.57926	4.66632e-06	0.000213569	0.00654226	1.00455	0.11295	0.0579219	0.953811	0.980301	-0.0951288	0.936189	0.111547	-0.85281	0.393765	0.708774	-0.306345	0.808688	0.112324	-2.72734	0.0063848	0.0664998	-0.211216	0.863809	0.112441	-1.87847	0.0603171	0.414226	-0.0616441	0.958172	0.111171	-0.554495	0.57924	0.934339	0.363271	1.28634	0.112109	3.24035
ENSMUSG00000060301	2610008E11Rik	72128	357.987	-0.252972	0.839166	0.0837793	-3.0195	0.00253188	0.025732	-0.187552	0.878094	0.0842049	-2.22733	0.025925	0.115995	0.0654198	1.04639	0.0847425	0.771984	0.440124	0.683469	-0.215253	0.861395	0.0845651	-2.54542	0.0109148	0.103936	-0.207268	0.866176	0.0851231	-2.43492	0.0148951	0.112993	0.00798539	1.00555	0.0858134	0.0930553	0.92586	0.984531	-0.00197546	0.998632	0.0835507	-0.0236438	0.981137	0.999634	0.0357434	1.02508	0.0847911	0.421546
ENSMUSG00000104936	2610011E03Rik		11.445	-0.634092	0.644346	0.400251	-1.58423	0.113141	0.31732	-0.650161	0.637209	0.40531	-1.60411	0.10869	0.284988	-0.0160698	0.988923	0.416302	-0.0386013	0.969208	0.987001	-0.444359	0.734911	0.413984	-1.07337	0.283103		-0.785889	0.579994	0.430185	-1.82686	0.0677203		-0.34153	0.789204	0.439965	-0.776267	0.437591	0.812564	-0.278205	0.824616	0.396259	-0.702078	0.482631	0.903424	-0.0884725	0.940518	0.417806	-0.211755
ENSMUSG00000097537	2610020C07Rik	69918	8.53774	-0.290735	0.817485	0.324924	-0.894779	0.370905	0.622192	-0.257984	0.836256	0.330695	-0.780127	0.435316	0.648158	0.0327512	1.02296	0.338016	0.0968924	0.922812	0.968747	-0.425793	0.744429	0.354269	-1.20189	0.229406		0.0157579	1.01098	0.340427	0.0462885	0.96308		0.441551	1.35806	0.357497	1.23512	0.216786	0.65062	-0.158409	0.896013	0.327317	-0.483962	0.628413	0.94355	-0.293467	0.815939	0.352059	-0.833572
ENSMUSG00000091474	2610021A01Rik		155.874	0.138002	1.10038	0.110912	1.24425	0.213408	0.460258	0.102084	1.07332	0.112251	0.909427	0.363125	0.584103	-0.0359173	0.975411	0.110679	-0.324519	0.745545	0.879373	-0.00619328	0.995716	0.111502	-0.0555441	0.955705	0.984928	-0.0986221	0.933925	0.113155	-0.871568	0.383444	0.669963	-0.0924288	0.937942	0.112939	-0.818399	0.413129	0.797938	0.143663	1.10471	0.112102	1.28154	0.200003	0.743314	-0.000531704	0.999632	0.110306	-0.00482028
ENSMUSG00000087013	2610027K06Rik		7.69803	-0.206328	0.86674	0.411696	-0.501166	0.616254	0.80547	-0.00499864	0.996541	0.410579	-0.0121746	0.990286	0.99572	0.201329	1.14976	0.414443	0.485783	0.627121	0.809657	-0.1283	0.914909	0.406379	-0.315715	0.752219		-0.790312	0.578219	0.442402	-1.78641	0.0740323		-0.662013	0.631996	0.445138	-1.48721	0.13696	0.564995	0.158752	1.11632	0.405599	0.391402	0.6955	0.955389	0.236781	1.17836	0.412465	0.574063
ENSMUSG00000110997	2610028D06Rik		8.49009	-0.0820394	0.944721	0.489762	-0.167508	0.86697	0.940643	0.00744939	1.00518	0.492173	0.0151357	0.987924	0.994654	0.0894887	1.06399	0.491578	0.182044	0.855548	0.938574	0.363489	1.28653	0.487703	0.745307	0.456086		0.270585	1.2063	0.493747	0.548023	0.583676		-0.0929044	0.937633	0.482439	-0.192572	0.847294	0.962346	-0.0523823	0.964343	0.494644	-0.105899	0.915663	0.993833	0.393146	1.31325	0.482751	0.814387
ENSMUSG00000009114	2610028H24Rik	76964	9.57035	0.508713	1.42278	0.359544	1.41488	0.157102	0.387749	-2.6542	0.158857	0.535069	-4.96049	7.03158e-07	4.8103e-05	-3.16292	0.111652	0.526485	-6.00761	1.88283e-09	2.0139e-07	0.663148	1.58353	0.419584	1.58049	0.113995		0.411433	1.33001	0.432126	0.952113	0.34104		-0.251715	0.839897	0.406338	-0.619473	0.535605	0.858894	-0.996145	0.501338	0.409913	-2.43014	0.0150931	0.312479	-0.841709	0.557982	0.370532	-2.27162
ENSMUSG00000120681	2610029K11Rik		22.1381	-0.30032	0.812072	0.260784	-1.1516	0.249485	0.50402	0.0640528	1.0454	0.256732	0.249493	0.802979	0.900147	0.364372	1.28732	0.260936	1.39641	0.162592	0.387466	-0.0491041	0.966536	0.258973	-0.189611	0.849614	0.947969	-0.2042	0.86802	0.265506	-0.769097	0.441836	0.714431	-0.155096	0.898073	0.265684	-0.583762	0.559381	0.867567	0.0362711	1.02546	0.257687	0.140756	0.888062	0.990653	0.287487	1.22051	0.262055	1.09705
ENSMUSG00000087259	2610035D17Rik,2610035D17Rik	72386,115487747	252.635	-0.116322	0.922536	0.252314	-0.461022	0.644783	0.823089	-0.0474568	0.967641	0.252498	-0.187949	0.850916	0.927001	0.0688654	1.04889	0.252503	0.272731	0.78506	0.900294	-0.0555298	0.962241	0.252986	-0.219497	0.826263	0.939775	-0.0453083	0.969083	0.253239	-0.178915	0.858004	0.9461	0.0102215	1.00711	0.253281	0.0403564	0.967809	0.99424	-0.0963747	0.935381	0.252627	-0.381491	0.702839	0.957034	-0.0355823	0.975638	0.252674	-0.140823
ENSMUSG00000097536	2610037D02Rik		26.8624	-0.157415	0.89663	0.281837	-0.558531	0.576482	0.781123	-0.559352	0.678607	0.290997	-1.92219	0.0545815	0.186285	-0.401937	0.756841	0.291649	-1.37815	0.168156	0.39499	0.105237	1.07567	0.288761	0.364444	0.715527	0.894958	-0.284777	0.820868	0.297708	-0.956566	0.338786	0.633007	-0.390014	0.763122	0.295615	-1.31933	0.187058	0.6272	-0.257658	0.836445	0.286074	-0.900668	0.367765	0.858449	0.00499417	1.00347	0.284564	0.0175503
ENSMUSG00000079388	2610042L04Rik	554327	7.36942	-0.185809	0.879156	0.43366	-0.428468	0.668311	0.836414	0.215451	1.16107	0.424199	0.507902	0.611522	0.777937	0.40126	1.32066	0.428148	0.937201	0.348655	0.602542	0.470703	1.38578	0.41199	1.14251	0.253241		0.271759	1.20728	0.42346	0.641759	0.52103		-0.198944	0.871188	0.404792	-0.491473	0.623092		0.08914	1.06374	0.430053	0.207277	0.835794		0.745653	1.67673	0.415753	1.7935
ENSMUSG00000071302	2610044O15Rik8	72139	424.117	-0.0119152	0.991775	0.100336	-0.118753	0.905471	0.958705	-0.063297	0.957074	0.100916	-0.627224	0.530513	0.720955	-0.0513818	0.965012	0.100674	-0.51038	0.609785	0.80026	-0.0477101	0.967471	0.101871	-0.46834	0.639542	0.858009	0.0482398	1.034	0.101989	0.472989	0.636221	0.838534	0.0959499	1.06877	0.102024	0.940461	0.346981	0.756898	-0.145141	0.904291	0.101209	-1.43407	0.151553	0.692255	-0.180936	0.88213	0.101003	-1.79139
ENSMUSG00000079671	2610203C22Rik		84.2189	-0.336698	0.791852	0.148741	-2.26365	0.0235956	0.118345	-0.185451	0.879374	0.148936	-1.24517	0.213068	0.427328	0.151247	1.11053	0.151024	1.00148	0.316596	0.571731	-0.0586496	0.960162	0.150724	-0.38912	0.697187	0.886353	0.0243257	1.017	0.151258	0.160822	0.872233	0.952696	0.0829753	1.0592	0.151447	0.547883	0.583772	0.87837	-0.130288	0.913649	0.14859	-0.876827	0.380581	0.866161	0.14776	1.10785	0.150873	0.979373
ENSMUSG00000100164	2610306M01Rik	67170	180.649	0.0638555	1.04526	0.104279	0.612351	0.540306	0.755039	0.121396	1.08779	0.104959	1.1566	0.247436	0.466134	0.0575404	1.04069	0.103944	0.55357	0.579873	0.781927	0.0729896	1.05189	0.105505	0.691815	0.489054	0.776133	0.140463	1.10226	0.105948	1.32578	0.184913	0.467509	0.0674732	1.04788	0.105226	0.641219	0.521381	0.853106	0.0172865	1.01205	0.105758	0.163453	0.870162	0.989964	0.0264207	1.01848	0.104022	0.253992
ENSMUSG00000108614	2610306O10Rik		8.86575	-0.68833	0.620572	0.370916	-1.85576	0.0634883	0.22356	-0.242505	0.845276	0.360126	-0.673391	0.500699	0.697878	0.445825	1.36209	0.380742	1.17094	0.241624	0.491318	-0.0176744	0.987824	0.368624	-0.047947	0.961758		-0.39388	0.76108	0.389375	-1.01157	0.311744		-0.376206	0.770461	0.388592	-0.968125	0.332982	0.746787	-0.211141	0.863854	0.359721	-0.586958	0.557232	0.926918	0.459514	1.37508	0.379557	1.21066
ENSMUSG00000085936	2610307P16Rik		34.3313	-0.54324	0.686228	0.240928	-2.25478	0.0241471	0.120227	-0.169898	0.888906	0.237591	-0.715087	0.474555	0.677236	0.373342	1.29535	0.244252	1.52851	0.126386	0.332541	-0.317294	0.802574	0.2344	-1.35364	0.175852	0.487179	-0.438364	0.737971	0.238512	-1.83791	0.0660752	0.268346	-0.12107	0.919505	0.242139	-0.500003	0.617073	0.889166	0.225209	1.16895	0.232418	0.968983	0.332553	0.840592	0.451155	1.36713	0.242841	1.85782
ENSMUSG00000085882	2610507I01Rik		473.786	-0.052255	0.964428	0.0719909	-0.725856	0.467927	0.700415	0.0365333	1.02565	0.0722678	0.505527	0.613188	0.779317	0.0887884	1.06348	0.0720919	1.2316	0.218099	0.464041	-0.0704597	0.952334	0.0727205	-0.968912	0.332589	0.654791	-0.0103043	0.992883	0.0730003	-0.141154	0.887749	0.960231	0.0601555	1.04258	0.0731162	0.822738	0.410657	0.797104	0.0222428	1.01554	0.0723858	0.307281	0.75863	0.968026	0.00403806	1.0028	0.0723274	0.0558303
ENSMUSG00000106691	2700029L08Rik		11.3605	-0.372981	0.772185	0.40146	-0.929061	0.352857	0.607714	-0.430779	0.741861	0.408641	-1.05417	0.291804	0.514407	-0.057798	0.960729	0.415678	-0.139045	0.889415	0.953542	-0.463122	0.725415	0.391515	-1.1829	0.23685		-0.361037	0.778605	0.392498	-0.919842	0.357655		0.102085	1.07332	0.402421	0.253678	0.799744	0.946676	0.371014	1.29326	0.387792	0.956733	0.338702	0.843045	0.280873	1.21493	0.405057	0.693416
ENSMUSG00000086328	2700033N17Rik		17.8649	0.0922623	1.06604	0.286087	0.322498	0.747076	0.880679	0.50817	1.42225	0.280749	1.81005	0.0702874	0.218943	0.415908	1.33414	0.275898	1.50747	0.131691	0.340573	-0.0779267	0.947418	0.285126	-0.273306	0.784618	0.923569	0.192608	1.14283	0.281947	0.683135	0.494522	0.750397	0.270535	1.20625	0.282875	0.956374	0.338883	0.750824	0.223696	1.16772	0.287505	0.77806	0.436533	0.887942	0.0535072	1.03778	0.283696	0.188608
ENSMUSG00000097180	2700038G22Rik	67194	26.9034	-0.248233	0.841927	0.259867	-0.955232	0.33946	0.596284	-0.562107	0.677312	0.268415	-2.09417	0.0362448	0.143848	-0.313874	0.804479	0.270412	-1.16072	0.245755	0.49664	-0.0180224	0.987586	0.266718	-0.0675712	0.946127	0.982255	-0.226402	0.854764	0.272973	-0.829393	0.406882	0.687811	-0.208379	0.865509	0.272644	-0.764291	0.444694	0.816463	-0.220692	0.858154	0.262462	-0.840855	0.400429	0.87327	0.00951822	1.00662	0.264165	0.0360314
ENSMUSG00000034601	2700049A03Rik	76967	232.864	-0.0083915	0.9942	0.0998582	-0.0840342	0.933029	0.971466	-0.147703	0.902687	0.101486	-1.45541	0.145557	0.339924	-0.139311	0.907952	0.101021	-1.37903	0.167885	0.394644	-0.129023	0.914451	0.100266	-1.28681	0.198161	0.515504	-0.0158692	0.989061	0.100388	-0.15808	0.874394	0.953183	0.113154	1.08159	0.100844	1.12207	0.261833	0.689758	0.138881	1.10105	0.100068	1.38787	0.165177	0.708692	0.0182496	1.01273	0.100057	0.182392
ENSMUSG00000117042	2700054A10Rik	72578	6.49952	-0.731356	0.602337	0.4662	-1.56876	0.116704	0.32388	-0.484761	0.714615	0.462602	-1.0479	0.294685	0.517142	0.246595	1.1864	0.48696	0.506397	0.612578	0.802148	-0.162436	0.893515	0.464742	-0.349518	0.726701		0.108407	1.07804	0.45953	0.235909	0.813503		0.270843	1.20651	0.464358	0.583264	0.559716		-0.178422	0.883669	0.45041	-0.396133	0.692007		0.390498	1.31085	0.480061	0.813435
ENSMUSG00000024273	2700062C07Rik	68046	157.597	0.250021	1.18922	0.0878378	2.8464	0.0044217	0.038097	0.0350366	1.02458	0.0907487	0.386084	0.699435	0.835919	-0.214985	0.861555	0.0881807	-2.438	0.0147686	0.0789183	0.0772376	1.055	0.0916655	0.842603	0.399451	0.713439	-0.0781828	0.94725	0.094316	-0.828945	0.407135	0.687831	-0.15542	0.897871	0.0933231	-1.6654	0.0958327	0.495183	-0.037299	0.974478	0.0915529	-0.407404	0.683711	0.953069	-0.210083	0.864488	0.0879552	-2.38852
ENSMUSG00000103722	2700078F05Rik		11.2616	-1.37888	0.384517	0.355756	-3.87591	0.000106226	0.0025933	-1.66251	0.31589	0.379196	-4.3843	1.16361e-05	0.000441717	-0.283628	0.821523	0.413731	-0.685536	0.493006	0.723121	0.45179	1.36774	0.360166	1.25439	0.2097		0.996455	1.99509	0.350277	2.84476	0.00444449		0.544666	1.45868	0.333223	1.63454	0.102146	0.508184	-0.979094	0.507298	0.34681	-2.82314	0.00475558	0.1895	0.851575	1.80447	0.368788	2.30912
ENSMUSG00000062198	2700097O09Rik	72658	382.488	-0.292279	0.816611	0.0843319	-3.46582	0.000528617	0.00830684	-0.406013	0.754706	0.0854506	-4.75143	2.01985e-06	0.000109657	-0.113733	0.924193	0.0860615	-1.32154	0.186323	0.421156	-0.185861	0.879124	0.084566	-2.19782	0.0279618	0.180779	-0.450779	0.731648	0.0862152	-5.22853	1.70862e-07	2.11768e-05	-0.264918	0.832246	0.0867141	-3.05507	0.00225005	0.08871	0.0301598	1.02113	0.0838816	0.359552	0.719182	0.960062	0.136578	1.09929	0.0850127	1.60656
ENSMUSG00000120224	2810001A02Rik	72146	257.412	-0.00492185	0.996594	0.0879444	-0.0559655	0.955369	0.979598	0.105346	1.07575	0.0882563	1.19364	0.232618	0.450446	0.110268	1.07943	0.0877497	1.25662	0.20889	0.452059	0.0555925	1.03929	0.0887322	0.62652	0.530974	0.80125	0.212919	1.15903	0.0886268	2.40242	0.0162871	0.119472	0.157326	1.11522	0.0881144	1.78548	0.0741841	0.449507	0.0159257	1.0111	0.0888464	0.17925	0.857741	0.986799	0.0764401	1.05441	0.0878291	0.870327
ENSMUSG00000087497	2810001G20Rik	66456	146.097	0.0803205	1.05725	0.103305	0.777505	0.436861	0.677694	0.0513859	1.03626	0.104725	0.490673	0.623658	0.786581	-0.0289346	0.980144	0.103453	-0.279688	0.779717	0.897905	0.075404	1.05366	0.10753	0.701234	0.483157	0.772717	0.127502	1.0924	0.108232	1.17804	0.23878	0.536473	0.0520975	1.03677	0.107282	0.485615	0.62724	0.89353	-0.153512	0.899059	0.106547	-1.4408	0.149642	0.689624	-0.158429	0.896	0.10432	-1.51869
ENSMUSG00000045464	2810002D19Rik		203.655	-0.0515762	0.964882	0.0787152	-0.655226	0.512323	0.735069	-0.105729	0.929335	0.0803531	-1.3158	0.188241	0.396063	-0.0541524	0.96316	0.0800488	-0.676492	0.498728	0.727171	-0.0298607	0.979515	0.0799168	-0.373647	0.708667	0.892182	-0.0931443	0.937477	0.0814643	-1.14338	0.252883	0.552549	-0.0632836	0.957083	0.0813843	-0.77759	0.436811	0.81205	0.025916	1.01813	0.0795129	0.325935	0.744474	0.966439	0.0476316	1.03357	0.0791231	0.601993
ENSMUSG00000031984	2810004N23Rik	66523	2327.14	0.150723	1.11013	0.0638232	2.36157	0.0181978	0.0997987	0.176414	1.13007	0.0639312	2.75944	0.00579	0.0417837	0.0256916	1.01797	0.0637288	0.40314	0.686845	0.847936	0.111623	1.08044	0.0640002	1.74411	0.08114	0.329983	0.0997349	1.07158	0.0641212	1.55541	0.119848	0.370802	-0.0118885	0.991793	0.0639998	-0.185759	0.852634	0.964298	0.0228957	1.016	0.0640735	0.357336	0.720841	0.960524	-0.0162038	0.988831	0.0637497	-0.254178
ENSMUSG00000099881	2810013P06Rik	100503178	365.163	-0.0121479	0.991615	0.0710476	-0.170983	0.864237	0.939426	0.0936777	1.06709	0.0713305	1.31329	0.189085	0.396881	0.105826	1.07611	0.0709378	1.49181	0.135749	0.347182	-0.106615	0.928765	0.0717599	-1.48572	0.137353	0.432398	-0.1341	0.911238	0.0725742	-1.84776	0.0646364	0.265333	-0.0274849	0.981129	0.07288	-0.377126	0.70608	0.920258	0.0878864	1.06281	0.0714445	1.23014	0.218646	0.760114	-0.00658076	0.995449	0.0713647	-0.092213
ENSMUSG00000020491	2810021J22Rik	69944	55.0475	-0.417793	0.748569	0.177897	-2.34852	0.0188482	0.101985	-0.124327	0.917432	0.176263	-0.705348	0.480594	0.681583	0.293467	1.22558	0.18019	1.62865	0.103388	0.293088	-0.0520561	0.964561	0.174669	-0.298028	0.765682	0.915725	-0.154337	0.898545	0.177679	-0.868633	0.385048	0.670896	-0.102281	0.931559	0.177826	-0.575177	0.565172	0.870386	0.0632282	1.0448	0.174218	0.362926	0.71666	0.959507	0.428965	1.34627	0.178338	2.40535
ENSMUSG00000049881	2810025M15Rik	69953	521.99	-0.0899596	0.939549	0.068287	-1.31737	0.187713	0.429426	0.0192561	1.01344	0.0684825	0.281183	0.77857	0.885863	0.109216	1.07864	0.0684344	1.59592	0.110507	0.305587	-0.0757361	0.948858	0.0696744	-1.087	0.277036	0.602656	0.056666	1.04006	0.0696889	0.813128	0.416145	0.695598	0.132402	1.09612	0.0698222	1.89628	0.0579235	0.409322	-0.0977222	0.934507	0.0689407	-1.41748	0.156342	0.699031	-0.0834987	0.943766	0.0690277	-1.20964
ENSMUSG00000099338	2810030D12Rik		313.122	-0.111273	0.925771	0.138915	-0.801019	0.423121	0.66758	-0.0915625	0.938506	0.139321	-0.657206	0.511048	0.705309	0.0197109	1.01376	0.139322	0.141478	0.887492	0.952854	-0.124791	0.917137	0.139685	-0.893371	0.371658	0.689498	-0.0974641	0.934674	0.140004	-0.696152	0.486333	0.745562	0.0273265	1.01912	0.140253	0.194837	0.84552	0.96146	-0.0193839	0.986654	0.139175	-0.139277	0.889231	0.990653	-0.0329011	0.977453	0.139426	-0.235975
ENSMUSG00000120148	2810036E18Rik		11.7987	-0.0266403	0.981704	0.322738	-0.0825448	0.934213	0.971863	-0.411103	0.752048	0.339732	-1.21008	0.226247	0.443016	-0.384463	0.766064	0.337945	-1.13765	0.255267	0.507345	-0.197816	0.871869	0.331734	-0.596309	0.550969		-0.605633	0.657183	0.351314	-1.72391	0.0847243		-0.407817	0.753763	0.355543	-1.14702	0.251371	0.68074	0.0456367	1.03214	0.325905	0.140031	0.888636	0.990653	-0.125539	0.916661	0.328623	-0.382016
ENSMUSG00000099034	2810039B14Rik		46.405	-0.114339	0.923805	0.172372	-0.663328	0.507121	0.730767	-0.0311197	0.97866	0.173667	-0.179192	0.857787	0.93107	0.0832195	1.05938	0.173903	0.478539	0.632267	0.813068	-0.376087	0.770525	0.173543	-2.16711	0.0302266	0.189562	-0.265337	0.832004	0.17401	-1.52484	0.1273	0.382125	0.11075	1.07979	0.178808	0.619378	0.535667	0.858894	0.221513	1.16596	0.170374	1.30016	0.193547	0.736084	-0.0402349	0.972497	0.175505	-0.229252
ENSMUSG00000099966	2810402E24Rik		86.2254	-0.226868	0.854488	0.126049	-1.79984	0.0718866	0.240492	-0.0213143	0.985335	0.125675	-0.169598	0.865326	0.935174	0.205554	1.15313	0.127013	1.61837	0.105583	0.297407	-0.345932	0.786799	0.129471	-2.67189	0.00754245	0.0821749	-0.0600418	0.959236	0.127717	-0.470116	0.638272	0.839172	0.285891	1.21916	0.131153	2.17983	0.02927	0.313759	0.0297515	1.02084	0.125347	0.237353	0.812383	0.976267	-0.0893125	0.939971	0.130151	-0.686222
ENSMUSG00000086629	2810403D21Rik	69964	73.4614	-0.0222474	0.984698	0.141993	-0.15668	0.875497	0.944019	-0.120173	0.920077	0.144928	-0.829192	0.406996	0.624658	-0.0979253	0.934376	0.144144	-0.679359	0.49691	0.726057	-0.106992	0.928522	0.144905	-0.738358	0.460297	0.757966	-0.240608	0.846389	0.148264	-1.62283	0.104626	0.343793	-0.133616	0.911544	0.148989	-0.896819	0.369815	0.770999	0.0271849	1.01902	0.143476	0.189474	0.849722	0.984979	-0.0575596	0.960888	0.143437	-0.401289
ENSMUSG00000101493	2810405F17Rik		21.4813	-0.150007	0.901246	0.255112	-0.588007	0.556527	0.766992	-0.597196	0.661038	0.268991	-2.22013	0.0264096	0.117241	-0.447188	0.733471	0.269846	-1.6572	0.097479	0.282993	-0.0190405	0.986889	0.258636	-0.0736189	0.941314	0.980784	-0.69045	0.619661	0.278485	-2.47931	0.0131637	0.104684	-0.671409	0.627893	0.278117	-2.41413	0.015773	0.238291	-0.0393226	0.973112	0.256631	-0.153226	0.87822	0.990653	0.0916443	1.06558	0.257129	0.356414
ENSMUSG00000018570	2810408A11Rik	70419	14.244	-0.171195	0.888106	0.302452	-0.566024	0.571377	0.777581	-0.309983	0.806651	0.310906	-0.997031	0.31875	0.541981	-0.138788	0.908282	0.312614	-0.443958	0.657073	0.829187	-0.786997	0.579549	0.309591	-2.54205	0.0110203	0.104056	-1.00569	0.498033	0.322604	-3.11741	0.0018245	0.0296673	-0.218691	0.859345	0.340388	-0.642476	0.520564	0.852935	0.333965	1.26047	0.295354	1.13073	0.258171	0.794329	-0.281837	0.822543	0.31637	-0.890846
ENSMUSG00000100594	2810414N06Rik	102640772	85.2841	-0.0327264	0.977571	0.169818	-0.192715	0.847182	0.931369	0.253748	1.1923	0.168915	1.50222	0.133041	0.323169	0.286474	1.21966	0.168311	1.70205	0.0887462	0.26708	0.100739	1.07232	0.170093	0.592258	0.553678	0.813072	0.0995967	1.07147	0.171245	0.581603	0.560834	0.794504	-0.00114239	0.999208	0.170085	-0.00671658	0.994641	0.998442	0.0379153	1.02663	0.170835	0.221941	0.82436	0.977592	0.171381	1.12614	0.169071	1.01366
ENSMUSG00000105981	2810428J06Rik		12.4631	-0.255151	0.837899	0.340835	-0.748607	0.454094	0.691298	-0.431075	0.741709	0.350552	-1.2297	0.218809	0.43372	-0.175923	0.885201	0.354111	-0.496802	0.619328	0.805306	-0.00849924	0.994126	0.352285	-0.024126	0.980752		-0.253277	0.838988	0.363802	-0.696195	0.486307		-0.244778	0.843946	0.36298	-0.674357	0.500084	0.841722	-0.230188	0.852524	0.345227	-0.666774	0.504916	0.911878	0.0164638	1.01148	0.347982	0.0473122
ENSMUSG00000120362	2810449D17Rik		130.381	-0.112857	0.924755	0.107565	-1.04921	0.294084	0.552258	-0.116966	0.922125	0.108887	-1.0742	0.282733	0.505401	-0.00410853	0.997156	0.108968	-0.037704	0.969924	0.987314	-0.0421702	0.971193	0.113968	-0.370019	0.711369	0.893018	-0.1335	0.911617	0.116156	-1.14932	0.250423	0.549303	-0.0913302	0.938657	0.116174	-0.78615	0.431779	0.808608	-0.316983	0.802747	0.110763	-2.86182	0.00421216	0.177529	-0.246296	0.843058	0.110862	-2.22165
ENSMUSG00000100876	2810454H06Rik		34.5644	-0.109374	0.92699	0.216741	-0.504627	0.613821	0.804085	0.0805976	1.05746	0.216422	0.372409	0.709588	0.842024	0.189971	1.14074	0.216598	0.877067	0.38045	0.631843	-0.309499	0.806922	0.209685	-1.47601	0.13994	0.436111	-0.401499	0.757071	0.213695	-1.87884	0.0602669	0.255484	-0.0920001	0.938221	0.217579	-0.422835	0.672416	0.908875	0.451168	1.36715	0.21118	2.13642	0.0326454	0.427466	0.251043	1.19007	0.215286	1.16609
ENSMUSG00000043833	2900005J15Rik	67261	23.8201	-0.13869	0.908344	0.287113	-0.483049	0.629061	0.812814	-0.460018	0.726977	0.296032	-1.55395	0.120197	0.302953	-0.321328	0.800333	0.296544	-1.08358	0.278552	0.531936	0.288669	1.22151	0.290931	0.992226	0.321087	0.643135	-0.160501	0.894714	0.301233	-0.532814	0.594162	0.814602	-0.44917	0.732464	0.29605	-1.51721	0.129213	0.550487	-0.20539	0.867304	0.291434	-0.704756	0.480962	0.903424	0.221969	1.16632	0.286602	0.774484
ENSMUSG00000102014	2900009J06Rik	100502745	9.38251	1.09175	2.13133	0.34608	3.15463	0.00160702	0.0185973	0.558621	1.47286	0.365109	1.53001	0.126014	0.311816	-0.533133	0.691052	0.325551	-1.63763	0.101498	0.289825	0.261549	1.19877	0.378524	0.690973	0.489583		0.551933	1.46605	0.373014	1.47966	0.138964		0.290384	1.22297	0.35955	0.807632	0.419303	0.801417	0.0134788	1.00939	0.38745	0.0347884	0.972248	0.998473	-0.816726	0.567729	0.336056	-2.43033
ENSMUSG00000051339	2900026A02Rik	243219	490.244	-0.563321	0.676743	0.104832	-5.37353	7.72092e-08	1.05266e-05	-0.253047	0.839122	0.104497	-2.42158	0.0154533	0.0817644	0.310273	1.23994	0.10548	2.94153	0.00326595	0.02616	-0.226684	0.854597	0.105527	-2.14812	0.0317044	0.194599	-0.112322	0.925098	0.105579	-1.06386	0.287393	0.587424	0.114362	1.0825	0.10604	1.07848	0.280819	0.706269	-0.215588	0.861195	0.104455	-2.06392	0.0390249	0.457314	0.121049	1.08753	0.1059	1.14305
ENSMUSG00000054418	2900041M22Rik		13.8983	0.0604166	1.04277	0.306486	0.197127	0.843728	0.929493	-0.0619118	0.957994	0.31433	-0.196964	0.843855	0.923205	-0.122328	0.918704	0.310343	-0.394171	0.693455	0.851734	0.171213	1.126	0.311306	0.549982	0.582332		-0.00971046	0.993292	0.320167	-0.0303293	0.975804		-0.180923	0.882138	0.314544	-0.575192	0.565162	0.870386	-0.0225825	0.984469	0.313771	-0.0719712	0.942625	0.99609	0.0882137	1.06305	0.303962	0.290213
ENSMUSG00000043993	2900052L18Rik		119.132	-0.180655	0.882302	0.15914	-1.13519	0.256294	0.511717	-0.0749993	0.949343	0.159586	-0.46996	0.638383	0.797359	0.105656	1.07598	0.160063	0.660086	0.509199	0.735651	-0.0121519	0.991612	0.157901	-0.0769587	0.938656	0.979389	0.0949661	1.06804	0.158075	0.600765	0.547997	0.786775	0.107118	1.07707	0.157926	0.678281	0.497594	0.840952	0.133121	1.09666	0.158356	0.840647	0.400546	0.87327	0.301624	1.23253	0.158688	1.90074
ENSMUSG00000099696	2900052N01Rik	73040	21.2601	0.34022	1.26595	0.372882	0.912405	0.361555	0.614871	-1.68482	0.311041	0.419097	-4.02013	5.81665e-05	0.00147011	-2.02504	0.245698	0.414629	-4.88398	1.03966e-06	4.28249e-05	0.332542	1.25923	0.374955	0.886886	0.37514	0.692044	-1.23277	0.425501	0.407208	-3.02736	0.002467	0.0363362	-1.56531	0.337906	0.403178	-3.88243	0.000103419	0.0150353	0.0277283	1.01941	0.378565	0.0732458	0.94161	0.99609	0.0200505	1.01399	0.369216	0.0543054
ENSMUSG00000097277	2900076A07Rik	100504421	312.658	-0.0979413	0.934365	0.0732468	-1.33714	0.181177	0.420422	-0.152515	0.899681	0.0743988	-2.04996	0.0403679	0.153541	-0.0545737	0.962879	0.0743822	-0.733693	0.463136	0.700796	-0.0496379	0.966179	0.0744663	-0.666581	0.505039	0.786369	-0.119673	0.920396	0.0756013	-1.58294	0.113434	0.358471	-0.0700348	0.952615	0.0756533	-0.925733	0.354585	0.761948	-0.0273304	0.981234	0.0738408	-0.370126	0.711289	0.95874	0.020973	1.01464	0.0738774	0.283889
ENSMUSG00000087484	2900089D17Rik		15.425	-1.27744	0.412527	0.374848	-3.40789	0.000654676	0.00971972	-0.469148	0.722391	0.357201	-1.3134	0.189048	0.396875	0.808292	1.75114	0.384345	2.10304	0.0354626	0.146169	0.0935211	1.06697	0.366515	0.255163	0.798597	0.929184	0.273565	1.20879	0.365632	0.748198	0.454341	0.724624	0.180044	1.13292	0.362744	0.49634	0.619654	0.890074	-0.499199	0.7075	0.358343	-1.39307	0.163597	0.707773	0.871762	1.8299	0.382668	2.27812
ENSMUSG00000104034	2900092N22Rik		8.08672	-0.545311	0.685243	0.411108	-1.32644	0.184693	0.425116	-2.1758	0.221319	0.497184	-4.37625	1.20739e-05	0.000452276	-1.63049	0.322979	0.505452	-3.2258	0.00125619	0.0128134	-0.278192	0.824624	0.438649	-0.634202	0.525949		-1.67982	0.312121	0.522391	-3.21564	0.00130153		-1.40163	0.378501	0.528517	-2.65201	0.00800149	0.176879	-0.540636	0.687468	0.41635	-1.29851	0.194111	0.736509	-0.273517	0.8273	0.433676	-0.630694
ENSMUSG00000099632	2900093K20Rik	108168734	37.3554	-0.0107135	0.992601	0.20738	-0.0516611	0.958799	0.981132	0.022493	1.01571	0.209465	0.107383	0.914485	0.958456	0.0332065	1.02328	0.208143	0.159537	0.873246	0.946382	-0.208389	0.865503	0.206446	-1.00941	0.312776	0.636276	-0.293322	0.816021	0.210164	-1.39569	0.162809	0.435442	-0.084933	0.942828	0.212584	-0.399527	0.689505	0.91454	0.253228	1.19187	0.206343	1.22722	0.219741	0.761337	0.0555523	1.03926	0.207481	0.267746
ENSMUSG00000070282	3000002C10Rik		33.3621	-0.685826	0.62165	0.252901	-2.71184	0.00669104	0.0505615	-0.114759	0.923536	0.246162	-0.466196	0.641075	0.799248	0.571067	1.48562	0.255358	2.23633	0.0253298	0.116731	0.12833	1.09303	0.245683	0.522337	0.601436	0.837547	0.0969749	1.06953	0.247991	0.391042	0.695766	0.870462	-0.0313546	0.978501	0.245707	-0.12761	0.898458	0.977191	-0.0703563	0.952403	0.245799	-0.286236	0.774698	0.969837	0.7438	1.67458	0.252788	2.94238
ENSMUSG00000026388	3110009E18Rik	73103	45.4249	0.265386	1.20196	0.161317	1.64512	0.0999456	0.295051	-0.224247	0.856041	0.171286	-1.3092	0.190466	0.398553	-0.489634	0.712206	0.166475	-2.94118	0.00326959	0.0261784	0.0538804	1.03805	0.172155	0.312976	0.754299	0.911042	0.270574	1.20629	0.170935	1.58291	0.113442	0.358471	0.216694	1.16207	0.169314	1.27984	0.200603	0.639346	-0.13529	0.910487	0.170054	-0.795567	0.426284	0.883282	-0.346795	0.786329	0.16353	-2.12068
ENSMUSG00000114582	3110040M04Rik	73176	17.4674	-0.922591	0.527561	0.337884	-2.7305	0.00632392	0.0486804	0.716305	1.64297	0.302422	2.36856	0.0178574	0.0902812	1.6389	3.11428	0.32697	5.01238	5.37602e-07	2.4261e-05	0.287334	1.22038	0.320473	0.896594	0.369935	0.687751	0.491107	1.40552	0.319102	1.53903	0.123798	0.377101	0.203773	1.15171	0.311194	0.65481	0.51259	0.848344	-0.199919	0.8706	0.32125	-0.622315	0.533735	0.921911	1.01001	2.01392	0.337145	2.99576
ENSMUSG00000025102	3110040N11Rik	67290	304.947	0.0236298	1.01651	0.0839275	0.28155	0.778288	0.897152	0.274627	1.20968	0.0835834	3.28567	0.0010174	0.0121585	0.250998	1.19003	0.0829919	3.02436	0.00249157	0.0214481	-0.0640075	0.956603	0.0846957	-0.755735	0.449808	0.749321	0.074679	1.05313	0.0846872	0.881821	0.377874	0.665739	0.138686	1.1009	0.0848117	1.63523	0.102001	0.508184	0.081604	1.05819	0.0845417	0.965251	0.334419	0.841033	-0.00603336	0.995827	0.0840825	-0.0717552
ENSMUSG00000097503	3110045C21Rik		38.711	0.0655092	1.04645	0.18793	0.348583	0.727403	0.870703	-0.041298	0.97178	0.19241	-0.214635	0.830052	0.916151	-0.106807	0.928641	0.189905	-0.562426	0.573826	0.777797	0.0096275	1.0067	0.18903	0.0509312	0.95938	0.985798	0.0343494	1.02409	0.190883	0.179949	0.857192	0.945766	0.0247219	1.01728	0.190087	0.130055	0.896523	0.976759	0.113172	1.0816	0.190146	0.595183	0.551721	0.925697	0.0572901	1.04051	0.1868	0.306692
ENSMUSG00000085622	3110056K07Rik		106.275	-0.0710376	0.951953	0.132021	-0.538078	0.590523	0.790031	-0.264719	0.832361	0.135123	-1.9591	0.0501012	0.176589	-0.193682	0.874371	0.134885	-1.43591	0.151029	0.37042	-0.0290273	0.980081	0.134321	-0.216104	0.828907	0.940664	-0.0752987	0.949146	0.13593	-0.553951	0.579613	0.805652	-0.0462714	0.968436	0.135851	-0.340604	0.733402	0.929249	-0.0451996	0.969156	0.133337	-0.338988	0.734619	0.964133	-0.00318938	0.997792	0.133015	-0.0239777
ENSMUSG00000074635	3110070M22Rik	67304	33.1747	-0.265159	0.832107	0.41967	-0.631829	0.527499	0.745569	-0.0632866	0.957081	0.419402	-0.150897	0.880057	0.941952	0.201873	1.15019	0.420715	0.479833	0.631346	0.812414	-0.243511	0.844687	0.420249	-0.579445	0.562289	0.818177	-0.00859418	0.994061	0.419343	-0.0204944	0.983649	0.99406	0.234917	1.17684	0.421152	0.557796	0.576983	0.876197	0.0751996	1.05351	0.418395	0.179733	0.857362	0.986776	0.0968476	1.06943	0.421518	0.229759
ENSMUSG00000103284	3110080O07Rik		7.86395	-0.350171	0.784491	0.48243	-0.725847	0.467932	0.700415	-0.778805	0.582849	0.505201	-1.54157	0.123177	0.307387	-0.428634	0.742965	0.511954	-0.837252	0.402451	0.652643	0.119693	1.0865	0.472882	0.253115	0.80018		-0.644345	0.639783	0.50282	-1.28146	0.200032		-0.764038	0.588846	0.498933	-1.53134	0.125684	0.546463	0.0558184	1.03945	0.476121	0.117236	0.906673	0.993546	0.525683	1.43961	0.479234	1.09692
ENSMUSG00000053553	3110082I17Rik	73212	154.926	0.165831	1.12181	0.101259	1.63769	0.101487	0.297707	-0.0662813	0.955097	0.104107	-0.636668	0.524341	0.716238	-0.232112	0.851387	0.102327	-2.26834	0.0233084	0.10993	0.0440943	1.03104	0.104223	0.423077	0.672239	0.875147	0.0610592	1.04323	0.105157	0.580651	0.561476	0.794775	0.0169649	1.01183	0.10452	0.162313	0.871059	0.969963	-0.028332	0.980553	0.103963	-0.272519	0.785223	0.971962	-0.150069	0.901208	0.101526	-1.47813
ENSMUSG00000073590	3222401L13Rik		231.709	-0.0591831	0.959807	0.139809	-0.423313	0.672067	0.838946	-0.170833	0.88833	0.140827	-1.21307	0.225103	0.44154	-0.111649	0.925529	0.14066	-0.793756	0.427338	0.674244	-0.127866	0.915184	0.140732	-0.908574	0.363575	0.682382	-0.253904	0.838624	0.141795	-1.79064	0.0733514	0.285025	-0.126038	0.916345	0.142125	-0.886808	0.375182	0.77429	0.020029	1.01398	0.140188	0.142873	0.886391	0.990653	-0.0486536	0.966838	0.140355	-0.346647
ENSMUSG00000063364	3300002I08Rik	69277	55.9593	-0.0854384	0.942498	0.155183	-0.550565	0.581932	0.784312	-0.329493	0.795816	0.160934	-2.04738	0.0406211	0.15414	-0.244054	0.844369	0.16078	-1.51794	0.12903	0.336569	-0.434698	0.739848	0.15903	-2.73344	0.00626765	0.0726859	-0.327654	0.796831	0.159518	-2.05403	0.0399728	0.202094	0.107044	1.07702	0.16461	0.65029	0.515505	0.849693	0.158204	1.1159	0.15455	1.02365	0.306003	0.820921	-0.191056	0.875964	0.159646	-1.19675
ENSMUSG00000120873	3300002P09Rik		23.2162	0.305883	1.23617	0.252892	1.20954	0.226455	0.475977	0.313102	1.24238	0.256042	1.22285	0.221385	0.436591	0.00721879	1.00502	0.247521	0.0291643	0.976734	0.990018	0.692025	1.61555	0.250408	2.76359	0.00571694	0.0685255	0.316901	1.24565	0.259758	1.21999	0.22247	0.516781	-0.375124	0.771039	0.24514	-1.53024	0.125957	0.546882	0.021211	1.01481	0.262992	0.0806528	0.935718	0.995451	0.407353	1.32625	0.239778	1.69887
ENSMUSG00000071540	3425401B19Rik	100504518	2588.79	-0.201084	0.869896	0.104121	-1.93126	0.0534508	0.200544	0.441545	1.35806	0.103922	4.24881	2.14906e-05	0.000703481	0.642629	1.56117	0.103964	6.18127	6.35888e-10	7.79164e-08	-0.112862	0.924752	0.104112	-1.08405	0.278344	0.603735	0.161759	1.11865	0.104046	1.55469	0.120019	0.370867	0.274621	1.20968	0.104083	2.63847	0.00832803	0.179151	0.0825231	1.05887	0.104076	0.792908	0.427831	0.883834	0.170745	1.12564	0.104156	1.63932
ENSMUSG00000031125	3830403N18Rik	70691	51.0037	-0.59151	0.663648	0.30165	-1.96092	0.0498888	0.192617	-0.493672	0.710215	0.302262	-1.63326	0.102415	0.275535	0.097838	1.07017	0.305547	0.320206	0.748812	0.881331	-0.0305758	0.979029	0.307043	-0.0995813	0.920677	0.97256	0.304558	1.23504	0.30542	0.997175	0.318679	0.616421	0.335133	1.26149	0.305374	1.09745	0.272444	0.699778	-0.529175	0.692951	0.302737	-1.74797	0.0804694	0.580667	0.0317593	1.02226	0.305971	0.103798
ENSMUSG00000033111	3830406C13Rik	218734	508.118	-0.0448494	0.969391	0.0608575	-0.736958	0.461148	0.696073	0.00344508	1.00239	0.0613139	0.0561876	0.955192	0.978223	0.0482945	1.03404	0.0611053	0.790348	0.429325	0.675475	-0.107792	0.928007	0.0615535	-1.75119	0.0799138	0.327512	-0.0801002	0.945992	0.0620002	-1.29193	0.19638	0.482105	0.0276914	1.01938	0.0622628	0.444751	0.6565	0.90219	0.0589431	1.0417	0.0611775	0.963477	0.335308	0.841033	-0.00399914	0.997232	0.0612355	-0.0653077
ENSMUSG00000071181	3830408C21Rik	100040322	25.2655	-0.0383417	0.973774	0.245297	-0.156307	0.875791	0.944212	-0.278339	0.824539	0.253535	-1.09783	0.272278	0.493567	-0.239998	0.846747	0.252467	-0.950609	0.341803	0.596905	-0.406076	0.754673	0.248927	-1.63131	0.102825	0.371753	-0.114086	0.923967	0.245796	-0.46415	0.64254	0.841623	0.29199	1.22433	0.252697	1.15549	0.247888	0.677931	0.217864	1.16301	0.244168	0.892271	0.372247	0.86064	-0.149871	0.901331	0.250034	-0.599401
ENSMUSG00000075027	4631405J19Rik	433456	186.046	0.380723	1.30199	0.137595	2.76699	0.00565767	0.0453363	-0.201078	0.869901	0.140538	-1.43077	0.152495	0.349924	-0.5818	0.668129	0.138812	-4.19129	2.77371e-05	0.000633244	0.0781482	1.05566	0.142298	0.549187	0.582877	0.82588	-0.163506	0.892852	0.14439	-1.13239	0.25747	0.556894	-0.241655	0.845775	0.143814	-1.68033	0.092894	0.490123	-0.2945	0.815355	0.141119	-2.08689	0.0368983	0.448988	-0.597074	0.661093	0.138803	-4.30158
ENSMUSG00000042579	4632404H12Rik	74034	225.589	-0.013317	0.990812	0.0829996	-0.160446	0.87253	0.942735	-0.0216809	0.985084	0.084101	-0.257796	0.796564	0.896389	-0.00836396	0.994219	0.0835891	-0.10006	0.920296	0.967641	-0.117886	0.921537	0.0836109	-1.40994	0.158557	0.462869	-0.22827	0.853658	0.0853068	-2.67587	0.00745356	0.0731454	-0.110384	0.926342	0.0857763	-1.28688	0.198137	0.638408	0.122899	1.08892	0.0833223	1.47498	0.140219	0.677573	0.0183291	1.01279	0.0832892	0.220066
ENSMUSG00000106296	4632404M16Rik		174.384	-0.134452	0.911016	0.264225	-0.508855	0.610854	0.801705	-0.765135	0.588398	0.266374	-2.87241	0.0040736	0.0327968	-0.630683	0.645871	0.266417	-2.36728	0.0179194	0.0906979	0.352982	1.2772	0.26607	1.32665	0.184624	0.498971	-0.215794	0.861072	0.268115	-0.804857	0.420902	0.699011	-0.568776	0.674189	0.267113	-2.12935	0.0332255	0.329833	-0.515602	0.699501	0.265633	-1.94103	0.0522541	0.500117	-0.0281687	0.980664	0.264664	-0.106432
ENSMUSG00000097561	4632411P08Rik		6.22282	-0.885976	0.541121	0.468387	-1.89155	0.0585515	0.212078	-0.155348	0.897916	0.4412	-0.352103	0.724761	0.851245	0.730628	1.65936	0.476468	1.53343	0.125171	0.330827	-0.831257	0.56204	0.486535	-1.70852	0.0875395		0.223163	1.16729	0.442172	0.504696	0.613772		1.05442	2.07688	0.482177	2.18679	0.028758		-0.0995141	0.933347	0.43975	-0.226297	0.820971		-0.0447943	0.969428	0.512565	-0.0873925
ENSMUSG00000111605	4632418H02Rik		58.7724	-0.097146	0.934881	0.398789	-0.243602	0.807539	0.911016	-0.834651	0.560719	0.403441	-2.06883	0.0385619	0.149312	-0.737505	0.599776	0.403384	-1.8283	0.0675051	0.223287	0.13499	1.09809	0.403587	0.334475	0.738021	0.904996	-0.320343	0.800879	0.407215	-0.786669	0.431476	0.707173	-0.455333	0.729342	0.406321	-1.12062	0.262448	0.690888	-0.532733	0.691244	0.401677	-1.32627	0.18475	0.727711	-0.300597	0.811916	0.400713	-0.750155
ENSMUSG00000074024	4632427E13Rik	666737	818.054	0.0975177	1.06993	0.163973	0.594719	0.552031	0.764199	-0.245644	0.843439	0.164426	-1.49395	0.135188	0.325892	-0.343162	0.788312	0.16426	-2.08914	0.0366948	0.149309	0.0943866	1.06761	0.164146	0.575017	0.56528	0.819459	-0.240937	0.846195	0.164595	-1.46382	0.143243	0.407888	-0.335324	0.792606	0.164486	-2.03861	0.0414885	0.359667	0.0108839	1.00757	0.164197	0.0662858	0.94715	0.996306	0.00775281	1.00539	0.163921	0.0472959
ENSMUSG00000097184	4632428C04Rik	100043102	60.3558	-0.00998877	0.9931	0.150397	-0.0664159	0.947047	0.975609	-0.0741691	0.949889	0.153411	-0.483465	0.628765	0.790208	-0.0641803	0.956489	0.152351	-0.421266	0.673561	0.839635	-0.0675391	0.954264	0.153426	-0.440206	0.659788	0.868556	0.00982257	1.00683	0.154255	0.0636775	0.949227	0.982585	0.0773617	1.05509	0.154603	0.500388	0.616802	0.889166	0.030538	1.02139	0.152275	0.200545	0.841055	0.982734	-0.0270124	0.981451	0.151562	-0.178226
ENSMUSG00000105597	4633401B06Rik		80.2752	-0.148073	0.902455	0.193263	-0.766173	0.443573	0.683357	-0.523325	0.695766	0.197755	-2.64634	0.00813689	0.0527386	-0.375252	0.770971	0.19802	-1.89502	0.0580899	0.202781	-0.118799	0.920954	0.194676	-0.610241	0.541702	0.806519	-0.324969	0.798316	0.197502	-1.64539	0.0998891	0.335881	-0.206169	0.866836	0.198083	-1.04082	0.297957	0.722059	0.00310288	1.00215	0.193539	0.0160323	0.987209	0.999914	0.0323768	1.0227	0.194402	0.166545
ENSMUSG00000107402	4732416N19Rik		11.9977	0.134388	1.09763	0.362553	0.370671	0.710883	0.861352	0.04123	1.02899	0.369455	0.111597	0.911143	0.956913	-0.0931579	0.937468	0.363421	-0.256336	0.797691	0.90667	-0.13442	0.911036	0.356623	-0.376925	0.706229		-0.667341	0.629666	0.377614	-1.76726	0.0771855		-0.532921	0.691154	0.379807	-1.40313	0.160577	0.593683	0.369021	1.29148	0.361515	1.02076	0.307367	0.821451	0.100213	1.07193	0.357675	0.280178
ENSMUSG00000090031	4732440D04Rik		182.141	-0.293564	0.815884	0.171711	-1.70964	0.0873325	0.271782	-0.812152	0.569532	0.174631	-4.65066	3.30871e-06	0.00016368	-0.518588	0.698055	0.175191	-2.96012	0.00307516	0.0251309	-0.0889376	0.940215	0.173614	-0.512271	0.608461	0.841745	-0.204247	0.867991	0.174653	-1.16945	0.242224	0.540529	-0.11531	0.923184	0.174853	-0.659468	0.509595	0.847157	-0.264398	0.832546	0.17228	-1.5347	0.124858	0.657577	-0.0597716	0.959416	0.173049	-0.345402
ENSMUSG00000097762	4732463B04Rik		18.4099	0.258592	1.19631	0.250547	1.03211	0.302022	0.56005	0.113131	1.08157	0.257714	0.438979	0.660677	0.811838	-0.145461	0.904091	0.249592	-0.582794	0.560032	0.769661	-0.401986	0.756816	0.26214	-1.53348	0.125158	0.411506	-0.261415	0.834269	0.262132	-0.997265	0.318636	0.616421	0.140571	1.10234	0.27138	0.517987	0.604467	0.884199	0.219783	1.16456	0.255615	0.859819	0.389889	0.868401	-0.440795	0.736729	0.257201	-1.71382
ENSMUSG00000053714	4732471J01Rik	654804	23.6743	-0.0861957	0.942003	0.213315	-0.404078	0.686156	0.846599	-0.311949	0.805553	0.222297	-1.4033	0.160528	0.360996	-0.225753	0.855149	0.222125	-1.01633	0.309471	0.563574	-0.229055	0.853194	0.224226	-1.02154	0.307001	0.63118	-0.296119	0.81444	0.229588	-1.28978	0.197127	0.482987	-0.0670643	0.954578	0.233716	-0.286948	0.774152	0.940844	-0.0572299	0.961108	0.216731	-0.26406	0.791734	0.973584	-0.200089	0.870497	0.220926	-0.905684
ENSMUSG00000097488	4732487G21Rik		15.4407	-0.149597	0.901502	0.296174	-0.505101	0.613488	0.803758	-0.173982	0.886393	0.301325	-0.577391	0.563676	0.746274	-0.0243847	0.98324	0.302564	-0.0805936	0.935765	0.973648	-0.226391	0.854771	0.303334	-0.746342	0.455461	0.753264	0.022888	1.01599	0.300353	0.0762036	0.939257	0.978315	0.249279	1.18861	0.30523	0.816691	0.414105	0.79847	0.0212792	1.01486	0.296672	0.0717262	0.94282	0.99609	-0.055514	0.962252	0.302846	-0.183308
ENSMUSG00000097350	4732491K20Rik	224523	263.194	0.00581279	1.00404	0.0763095	0.0761739	0.939281	0.97389	-0.15125	0.90047	0.0781585	-1.93517	0.0529698	0.182767	-0.157062	0.896849	0.0776102	-2.02374	0.0429973	0.165305	0.0033754	1.00234	0.0781622	0.0431845	0.965554	0.988366	-0.164375	0.892315	0.0800785	-2.05268	0.0401039	0.202247	-0.167751	0.89023	0.079835	-2.10122	0.0356218	0.337756	-0.0463306	0.968396	0.0776428	-0.596714	0.550698	0.925697	-0.048768	0.966762	0.0768379	-0.634687
ENSMUSG00000108456	4732496C06Rik		30.2072	-0.0735373	0.950305	0.224815	-0.327101	0.743592	0.878873	-0.128025	0.915083	0.228726	-0.559731	0.575663	0.755326	-0.0544876	0.962936	0.228304	-0.238662	0.811367	0.914164	0.118214	1.08539	0.227717	0.519126	0.603673	0.838577	0.000375864	1.00026	0.232198	0.00161872	0.998708	0.999245	-0.117838	0.921568	0.229537	-0.513372	0.607691	0.885204	-0.0594616	0.959622	0.227836	-0.260984	0.794105	0.973648	0.132289	1.09603	0.224695	0.588752
ENSMUSG00000110138	4831440D22Rik		13.8538	-0.232254	0.851304	0.264622	-0.877683	0.380116	0.631078	-0.595212	0.661947	0.282169	-2.10942	0.0349087	0.140272	-0.362957	0.777569	0.285621	-1.27076	0.203813	0.445724	0.202645	1.15081	0.282094	0.71836	0.472535		-0.0296304	0.979671	0.293911	-0.100814	0.919698		-0.232275	0.851291	0.286535	-0.810635	0.417575	0.800233	-0.393984	0.761025	0.275611	-1.42949	0.152862	0.694121	0.0409155	1.02877	0.271368	0.150775
ENSMUSG00000118132	4833408A19Rik		66.6353	0.0443825	1.03124	0.151686	0.292595	0.769832	0.892024	0.448144	1.36428	0.149076	3.00615	0.00264577	0.0240705	0.403762	1.32295	0.147244	2.74212	0.00610442	0.0416279	0.10878	1.07832	0.150814	0.72129	0.470731	0.763952	0.286086	1.21933	0.150362	1.90265	0.0570867	0.248267	0.177306	1.13077	0.148495	1.19402	0.232471	0.664779	0.124891	1.09043	0.153059	0.815967	0.414519	0.877364	0.189289	1.1402	0.14942	1.26682
ENSMUSG00000109089	4833411C07Rik		6.83832	0.125654	1.091	0.425176	0.295533	0.767586	0.891348	-0.129693	0.914026	0.441895	-0.293492	0.769146	0.880323	-0.255346	0.837786	0.433894	-0.5885	0.556197	0.767168	0.173214	1.12757	0.437885	0.395569	0.692423		0.0961174	1.06889	0.446546	0.215246	0.829575		-0.0770964	0.947964	0.437967	-0.176033	0.860268		-0.065254	0.955777	0.439951	-0.148321	0.882089		-0.0176938	0.987811	0.423038	-0.0418255
ENSMUSG00000116298	4833412C15Rik		32.2376	-0.632353	0.645123	0.263326	-2.40141	0.0163321	0.0928061	-0.829379	0.562771	0.269448	-3.07807	0.00208346	0.020351	-0.197026	0.872347	0.275736	-0.714545	0.474891	0.708857	-0.402615	0.756486	0.264263	-1.52354	0.127623	0.41585	-0.678552	0.624792	0.271048	-2.50344	0.0122994	0.100436	-0.275937	0.825914	0.275536	-1.00145	0.316607	0.736837	-0.0454423	0.968993	0.258161	-0.176023	0.860276	0.987349	0.184296	1.13626	0.269311	0.684324
ENSMUSG00000104018	4833412K13Rik		20.4299	-0.265982	0.831633	0.249697	-1.06522	0.286778	0.544633	-0.538924	0.688284	0.259951	-2.07317	0.0381562	0.148304	-0.272943	0.82763	0.262975	-1.0379	0.299316	0.554628	0.222355	1.16664	0.268298	0.828759	0.407241	0.718985	0.200411	1.14903	0.271975	0.736872	0.4612	0.730101	-0.0219438	0.984905	0.265705	-0.082587	0.93418	0.987131	-0.553963	0.681147	0.260886	-2.12339	0.0337209	0.433066	-0.0656263	0.95553	0.257432	-0.254927
ENSMUSG00000104950	4833413G10Rik		6.81755	0.768512	1.70351	0.435663	1.76401	0.077731	0.25275	-0.11199	0.925311	0.472018	-0.237259	0.812456	0.905275	-0.880502	0.543178	0.444452	-1.9811	0.0475803	0.176941	-0.114469	0.923722	0.459822	-0.248942	0.803405		-0.0613893	0.958341	0.463524	-0.13244	0.894636		0.0530799	1.03748	0.466487	0.113786	0.909407		0.179369	1.13239	0.460297	0.389681	0.696773		-0.703612	0.614033	0.435161	-1.6169
ENSMUSG00000085287	4833418N02Rik	74597	46.4879	-0.468063	0.722935	0.167243	-2.7987	0.0051309	0.0425414	0.169622	1.12476	0.159675	1.0623	0.288101	0.510725	0.637685	1.55583	0.165928	3.84315	0.000121465	0.00204841	-0.0905543	0.939162	0.161093	-0.562126	0.57403	0.822741	-0.331379	0.794777	0.167546	-1.97784	0.0479469	0.225355	-0.240824	0.846262	0.168248	-1.43137	0.152325	0.58365	0.118245	1.08541	0.160701	0.735809	0.461847	0.897542	0.495754	1.41006	0.16762	2.95761
ENSMUSG00000117401	4833419F23Rik	73915	16.5364	0.0682073	1.04841	0.26851	0.254022	0.799479	0.906944	0.0310089	1.02173	0.27379	0.113258	0.909826	0.95636	-0.0371984	0.974546	0.269726	-0.137912	0.89031	0.953921	0.213093	1.15917	0.273798	0.778284	0.436401	0.739954	0.0745015	1.053	0.281136	0.265002	0.791008	0.915455	-0.138591	0.908406	0.274479	-0.504923	0.613613	0.887442	-0.0483509	0.967041	0.276559	-0.17483	0.861213	0.987913	0.0965344	1.0692	0.265664	0.36337
ENSMUSG00000062822	4833420G17Rik	67392	387.204	-0.258258	0.836097	0.1028	-2.51223	0.0119971	0.0750932	-0.20782	0.865844	0.103177	-2.01421	0.0439874	0.162705	0.0504375	1.03558	0.103597	0.486861	0.626357	0.809227	-0.27433	0.826834	0.102873	-2.66669	0.00766026	0.0828523	-0.352509	0.783221	0.103583	-3.40317	0.000666093	0.0150203	-0.0781786	0.947253	0.104257	-0.749866	0.453335	0.820791	0.116627	1.0842	0.102283	1.14023	0.254189	0.793625	0.100554	1.07219	0.103387	0.972601
ENSMUSG00000103996	4833421G17Rik		35.9315	-0.415877	0.749564	0.195979	-2.12205	0.0338337	0.149179	-0.445645	0.734256	0.199609	-2.23259	0.0255757	0.115123	-0.0297683	0.979578	0.204302	-0.145707	0.884152	0.951219	-0.00992985	0.993141	0.198811	-0.0499463	0.960165	0.986399	-0.182058	0.881445	0.204259	-0.891312	0.372762	0.661599	-0.172128	0.887532	0.203782	-0.84467	0.398295	0.788921	-0.180725	0.88226	0.195234	-0.925684	0.35461	0.849067	0.225222	1.16896	0.199543	1.12869
ENSMUSG00000074782	4833422C13Rik	373852	43.362	-0.0602275	0.959113	0.159133	-0.378473	0.705079	0.858242	0.026369	1.01845	0.160479	0.164314	0.869484	0.936598	0.0865966	1.06186	0.15995	0.541397	0.588234	0.786884	-0.00443573	0.99693	0.164124	-0.0270267	0.978438	0.99239	-0.137907	0.908837	0.169114	-0.815465	0.414806	0.694417	-0.133471	0.911636	0.168487	-0.792175	0.428259	0.806571	-0.0570984	0.961195	0.162237	-0.351945	0.724879	0.960933	-0.00130656	0.999095	0.161057	-0.00811245
ENSMUSG00000092171	4833427F10Rik	74601	16.5589	0.450713	1.36672	0.286824	1.57139	0.116092	0.322789	-0.124762	0.917155	0.301653	-0.413595	0.679171	0.823495	-0.575475	0.671065	0.29157	-1.97371	0.0484144	0.179251	1.38819	2.6175	0.331567	4.18675	2.8298e-05	0.00123679	0.549613	1.46369	0.354258	1.55145	0.120794	0.372078	-0.838574	0.559196	0.313532	-2.6746	0.00748185	0.170655	-1.1083	0.463841	0.335695	-3.3015	0.000961702	0.0844165	-0.170822	0.888336	0.281981	-0.605793
ENSMUSG00000118087	4833438C02Rik	100503392	52.8412	0.0323467	1.02267	0.170313	0.189926	0.849368	0.932397	0.136616	1.09932	0.171198	0.797997	0.424872	0.639041	0.104269	1.07495	0.169423	0.615438	0.538266	0.754767	-0.309495	0.806924	0.168446	-1.83735	0.0661581	0.2937	-0.0535658	0.963552	0.16682	-0.321099	0.748136	0.894939	0.255929	1.1941	0.170345	1.50241	0.132991	0.557102	0.367043	1.28971	0.168518	2.17806	0.0294015	0.410459	0.0252017	1.01762	0.170241	0.148035
ENSMUSG00000025871	4833439L19Rik	97820	4858.95	0.0345736	1.02425	0.0609467	0.567276	0.570526	0.777151	0.0126536	1.00881	0.0610211	0.207364	0.835725	0.918347	-0.02192	0.984921	0.0609653	-0.359549	0.719184	0.865292	0.0204719	1.01429	0.0610451	0.335357	0.737356	0.904996	0.00652438	1.00453	0.0611077	0.106769	0.914972	0.9688	-0.0139475	0.990379	0.0610853	-0.228328	0.819391	0.953243	-0.00184048	0.998725	0.061035	-0.0301545	0.975944	0.998987	-0.0159422	0.989011	0.0609568	-0.261533
ENSMUSG00000103103	4833445I07Rik		14.2816	-0.748842	0.595081	0.300503	-2.49196	0.0127039	0.0779551	-0.412541	0.751299	0.295252	-1.39725	0.162338	0.363631	0.336301	1.26252	0.312476	1.07624	0.281818	0.535718	-0.420444	0.747195	0.302708	-1.38894	0.164851	0.471401	-0.262637	0.833563	0.302143	-0.869247	0.384712	0.670521	0.157806	1.11559	0.31245	0.505062	0.613516	0.887442	-0.107517	0.928184	0.287343	-0.374176	0.708273	0.958313	0.220881	1.16545	0.315227	0.700704
ENSMUSG00000097626	4921504A21Rik	70832	116.745	-0.0817107	0.944937	0.107893	-0.757328	0.448854	0.687165	-0.266292	0.831454	0.111347	-2.39155	0.0167774	0.0866621	-0.184582	0.879904	0.111209	-1.65977	0.0969601	0.281939	-0.0761772	0.948568	0.109377	-0.696462	0.486139	0.77497	-0.0302114	0.979277	0.110262	-0.273998	0.784086	0.91222	0.0459657	1.03237	0.110584	0.415664	0.677656	0.910046	0.0359769	1.02525	0.108545	0.331448	0.740306	0.965573	0.0415105	1.02919	0.108731	0.381773
ENSMUSG00000029828	4921507P07Rik	70821	15.7634	-0.147509	0.902808	0.266083	-0.554373	0.579324	0.782837	-0.636345	0.643341	0.287665	-2.2121	0.0269596	0.11892	-0.488836	0.7126	0.288963	-1.69169	0.0907048	0.270574	-0.0386696	0.973552	0.270806	-0.142794	0.886453	0.961288	0.245597	1.18558	0.267004	0.919825	0.357664	0.649847	0.284267	1.21779	0.266907	1.06504	0.286857	0.711253	-0.0196882	0.986446	0.267806	-0.0735165	0.941395	0.99609	0.0891514	1.06374	0.269103	0.331291
ENSMUSG00000104585	4921511C10Rik	70924	39.8151	-0.276372	0.825664	0.240444	-1.14943	0.250381	0.504934	-0.494407	0.709853	0.245534	-2.0136	0.0440519	0.162798	-0.218035	0.859736	0.24734	-0.881519	0.378037	0.629991	0.0238748	1.01669	0.244335	0.0977137	0.92216	0.973475	-0.156402	0.89726	0.248468	-0.629464	0.529045	0.773572	-0.180277	0.882534	0.24774	-0.727685	0.466806	0.827393	-0.203089	0.868688	0.241851	-0.839728	0.401061	0.87327	0.0971578	1.06966	0.242942	0.399922
ENSMUSG00000044544	4921513I03Rik	70874	7.27348	-0.337425	0.791453	0.476058	-0.70879	0.478455	0.709637	-1.02863	0.490174	0.512993	-2.00516	0.0449457	0.164875	-0.691209	0.619334	0.519498	-1.33053	0.183342	0.416562	-0.109232	0.927082	0.477629	-0.228696	0.819105		-0.309532	0.806903	0.489383	-0.632494	0.527064		-0.2003	0.870369	0.491473	-0.407551	0.683603		-0.0242307	0.983345	0.472226	-0.0513117	0.959077		0.203963	1.15186	0.481418	0.42367
ENSMUSG00000115829	4921515G04Rik		6.88943	0.21621	1.16168	0.392324	0.5511	0.581565	0.784312	-0.0717009	0.951516	0.410933	-0.174483	0.861486	0.933116	-0.287911	0.819087	0.399148	-0.721313	0.470717	0.706239	-0.351675	0.783674	0.395431	-0.889347	0.373817		-0.803816	0.572832	0.426824	-1.88325	0.0596666		-0.45214	0.730958	0.438166	-1.03189	0.302123		0.368101	1.29065	0.393712	0.934949	0.349814		-0.199784	0.870681	0.394049	-0.507003
ENSMUSG00000116877	4921517D16Rik		8.39325	-0.0560578	0.961889	0.443464	-0.126409	0.899408	0.955683	-1.10632	0.464477	0.49125	-2.25205	0.0243188	0.111299	-1.05026	0.48288	0.490133	-2.14281	0.0321282	0.1365	0.0211913	1.0148	0.448207	0.0472802	0.96229		-0.276773	0.825435	0.461923	-0.599175	0.549056		-0.297964	0.813399	0.460293	-0.647336	0.517414	0.851193	-0.00489807	0.996611	0.447297	-0.0109504	0.991263	0.999914	0.072351	1.05143	0.444382	0.162813
ENSMUSG00000036934	4921524J17Rik	66714	837.978	0.196322	1.14577	0.0738656	2.65783	0.0078645	0.0562248	0.199857	1.14858	0.0741511	2.69526	0.00703333	0.0478949	0.00353428	1.00245	0.0736051	0.0480168	0.961703	0.983542	0.116207	1.08388	0.074619	1.55734	0.11939	0.400069	0.063462	1.04497	0.075004	0.846116	0.397488	0.680681	-0.052745	0.9641	0.0746962	-0.706127	0.480109	0.833459	-0.0445756	0.969575	0.0746689	-0.596976	0.550523	0.925697	-0.124691	0.9172	0.0738152	-1.68923
ENSMUSG00000085704	4921531C22Rik	66730	286.779	0.243176	1.1836	0.092105	2.64021	0.00828555	0.0581286	0.222002	1.16635	0.0929098	2.38944	0.0168743	0.0869559	-0.0211742	0.98543	0.0913692	-0.231744	0.816737	0.91679	0.15341	1.11219	0.0922742	1.66254	0.0964043	0.360616	0.0668914	1.04746	0.0932825	0.717085	0.473322	0.737406	-0.0865182	0.941793	0.0924287	-0.936054	0.349246	0.757918	0.138937	1.10109	0.0933818	1.48784	0.136794	0.673511	0.0491701	1.03467	0.0909818	0.540439
ENSMUSG00000020434	4921536K21Rik	67430	9.89112	0.319532	1.24793	0.333383	0.958454	0.337834	0.594967	-0.112598	0.924921	0.352736	-0.319214	0.749564	0.867429	-0.432131	0.741166	0.340467	-1.26923	0.204359	0.446382	0.138378	1.10067	0.3577	0.386854	0.698864		0.276305	1.21109	0.357772	0.772295	0.43994		0.137927	1.10032	0.351029	0.392924	0.694376	0.916334	-0.15647	0.897218	0.355231	-0.440473	0.659595	0.949166	-0.337624	0.791344	0.336012	-1.0048
ENSMUSG00000087354	4930404I05Rik	67394	6.71211	-0.342188	0.788844	0.448402	-0.763128	0.445387	0.684558	-1.03828	0.486907	0.494136	-2.10121	0.0356226	0.142138	-0.696095	0.617241	0.502308	-1.38579	0.16581	0.391857	0.412425	1.33092	0.433702	0.950941	0.341634		-0.29524	0.814937	0.465001	-0.634924	0.525478		-0.707665	0.61231	0.450815	-1.56975	0.116474		-0.0350054	0.976028	0.443853	-0.0788671	0.937138		0.719608	1.64673	0.438357	1.6416
ENSMUSG00000086638	4930405A21Rik	74846	7.73106	-0.445245	0.73446	0.439033	-1.01415	0.310511	0.567658	-0.446375	0.733885	0.446282	-1.00021	0.31721	0.540442	-0.00112978	0.999217	0.45825	-0.00246543	0.998033	0.999059	0.0120117	1.00836	0.435023	0.0276116	0.977972		0.286139	1.21937	0.430587	0.664532	0.50635		0.274127	1.20926	0.428753	0.63936	0.522589	0.85418	-0.0607061	0.958795	0.431709	-0.140618	0.888172	0.990653	0.396551	1.31636	0.442291	0.896583
ENSMUSG00000090565	4930405O22Rik	414079	9.6163	0.115999	1.08373	0.331145	0.350298	0.726115	0.869739	0.208911	1.15582	0.333646	0.626146	0.531219	0.72151	0.0929116	1.06652	0.326556	0.28452	0.776012	0.896182	-0.821331	0.56592	0.348332	-2.35789	0.0183789		-0.86036	0.550815	0.357436	-2.40704	0.0160826		-0.0390296	0.973309	0.384568	-0.10149	0.919162	0.98365	0.400213	1.3197	0.328284	1.21911	0.222803	0.764332	-0.537117	0.689147	0.35103	-1.53012
ENSMUSG00000085558	4930412C18Rik		49.6641	-0.0670262	0.954604	0.194296	-0.344969	0.730118	0.87218	-0.285241	0.820604	0.199675	-1.42853	0.153139	0.350843	-0.218215	0.859628	0.199257	-1.09514	0.273455	0.526198	-0.0175921	0.98788	0.188806	-0.0931756	0.925764	0.975051	-0.358729	0.779852	0.194777	-1.84174	0.0655132	0.267353	-0.341137	0.789419	0.194561	-1.75337	0.0795387	0.464138	0.333656	1.2602	0.191898	1.73872	0.082084	0.585474	0.38309	1.30413	0.191243	2.00316
ENSMUSG00000110289	4930412F12Rik		6.27657	0.242466	1.18301	0.434841	0.557596	0.57712	0.781418	-0.291194	0.817226	0.466463	-0.624259	0.532457	0.72233	-0.533659	0.6908	0.453519	-1.17671	0.239312	0.488469	0.865426	1.82188	0.469077	1.84496	0.0650438		1.16005	2.23466	0.463996	2.50014	0.0124146		0.294628	1.22657	0.417966	0.704908	0.480868		-0.508782	0.702816	0.480429	-1.05902	0.289593		0.114179	1.08236	0.422265	0.270396
ENSMUSG00000121083	4930423K06Rik		10.2199	0.102199	1.07341	0.329433	0.310227	0.756388	0.886008	0.288853	1.22167	0.328852	0.878369	0.379744	0.600444	0.186654	1.13812	0.321403	0.580748	0.56141	0.770487	-0.410661	0.752279	0.309589	-1.32647	0.184684		-0.464289	0.724828	0.317405	-1.46277	0.143531		-0.0536278	0.96351	0.329217	-0.162895	0.870601	0.969936	0.664535	1.58506	0.317472	2.09321	0.0363306	0.445666	0.151675	1.11086	0.321843	0.471269
ENSMUSG00000097323	4930426I24Rik		8.58642	-0.287096	0.81955	0.366789	-0.782727	0.433787	0.674617	-0.0909062	0.938933	0.365674	-0.248599	0.803671	0.900549	0.19619	1.14567	0.373554	0.525197	0.599446	0.793578	-0.310895	0.806141	0.344872	-0.901481	0.367333		-0.329339	0.795901	0.351324	-0.937423	0.348541		-0.0184442	0.987297	0.360532	-0.0511582	0.959199	0.99211	0.42589	1.3434	0.347197	1.22665	0.219952	0.761364	0.402091	1.32142	0.364589	1.10286
ENSMUSG00000086918	4930429F24Rik	74633	156.672	0.0282794	1.0198	0.120797	0.234106	0.814903	0.915692	-0.175324	0.885568	0.122903	-1.42652	0.153717	0.351555	-0.203604	0.868379	0.122216	-1.66593	0.0957278	0.279589	0.232846	1.17515	0.125789	1.85108	0.0641581	0.289725	0.0392392	1.02757	0.128017	0.306515	0.759213	0.900735	-0.193606	0.874417	0.126232	-1.53374	0.125094	0.545206	-0.399835	0.757945	0.124574	-3.20963	0.00132907	0.0997371	-0.195269	0.87341	0.12205	-1.59991
ENSMUSG00000046567	4930430F08Rik	68281	125.57	-0.129133	0.91438	0.116786	-1.10573	0.268844	0.526484	-0.197185	0.872251	0.118769	-1.66024	0.0968666	0.266762	-0.0680516	0.953925	0.118976	-0.571978	0.567337	0.774041	-0.135211	0.910537	0.118522	-1.14081	0.253949	0.580712	0.0156072	1.01088	0.118413	0.131803	0.89514	0.961951	0.150818	1.1102	0.119188	1.26538	0.205735	0.641724	0.0137861	1.0096	0.11716	0.117668	0.906331	0.993546	0.00770862	1.00536	0.118152	0.0652435
ENSMUSG00000109147	4930431P19Rik	73886	72.5384	-0.212662	0.862943	0.149912	-1.41858	0.15602	0.385964	-0.213433	0.862482	0.151859	-1.40546	0.159883	0.360212	-0.000770832	0.999466	0.152996	-0.00503825	0.99598	0.997943	0.065593	1.04652	0.151194	0.433834	0.664409	0.87152	0.0191944	1.01339	0.153206	0.125285	0.900298	0.964169	-0.0463986	0.968351	0.152094	-0.305066	0.760316	0.936567	-0.0794518	0.946417	0.150543	-0.52777	0.597659	0.93776	0.198803	1.14775	0.150566	1.32038
ENSMUSG00000097007	4930432B10Rik		7.0295	-1.06593	0.477666	0.415839	-2.56332	0.0103678	0.0684819	-1.80368	0.286442	0.483666	-3.7292	0.000192091	0.00363883	-0.737758	0.59967	0.517703	-1.42506	0.15414	0.375034	-0.63359	0.64457	0.388722	-1.62993	0.103116		-0.335175	0.792688	0.381968	-0.877495	0.380218		0.298415	1.22979	0.403431	0.739693	0.459486		0.190609	1.14125	0.369517	0.515833	0.605971		0.622945	1.54002	0.432994	1.43869
ENSMUSG00000059920	4930453N24Rik	67609	529.446	0.0908257	1.06498	0.0682068	1.33162	0.182984	0.422742	0.0419343	1.02949	0.0688595	0.608983	0.542536	0.73017	-0.0488915	0.966679	0.0682828	-0.716014	0.473983	0.708453	-0.0171558	0.988179	0.0697481	-0.245968	0.805707	0.931759	-0.0551495	0.962495	0.0703742	-0.783662	0.433238	0.70825	-0.0379937	0.974009	0.0703049	-0.540414	0.588912	0.879483	-0.0720026	0.951317	0.069303	-1.03895	0.298826	0.816591	-0.179984	0.882713	0.0686591	-2.62142
ENSMUSG00000087611	4930458D05Rik		74.5506	-0.574041	0.671733	0.158596	-3.61952	0.000295148	0.00536028	-0.508416	0.702994	0.159771	-3.18215	0.00146186	0.0158375	0.0656251	1.04654	0.16401	0.400129	0.689062	0.849364	-0.184954	0.879677	0.159928	-1.15648	0.247485	0.573092	-0.327557	0.796885	0.163035	-2.00912	0.0445239	0.216688	-0.142603	0.905883	0.164415	-0.867339	0.385756	0.78014	-0.162579	0.893427	0.156374	-1.03968	0.298487	0.816591	0.226509	1.17	0.162102	1.39732
ENSMUSG00000087317	4930466I24Rik		8.34849	-0.348051	0.785645	0.421904	-0.824953	0.409398	0.657254	-0.200745	0.870101	0.422706	-0.474905	0.634855	0.794389	0.147306	1.1075	0.430312	0.342323	0.732108	0.872057	-0.577076	0.670321	0.44099	-1.30859	0.190673		-0.0921313	0.938136	0.427604	-0.215459	0.829409		0.484944	1.39953	0.446972	1.08496	0.277941	0.703798	-0.0297414	0.979596	0.417761	-0.0711924	0.943245	0.996128	-0.258766	0.835803	0.444916	-0.581606
ENSMUSG00000112332	4930466K18Rik		7.88449	0.234007	1.1761	0.392323	0.596464	0.550865	0.763353	0.0148195	1.01033	0.407766	0.0363431	0.971009	0.986862	-0.219187	0.859049	0.395156	-0.554686	0.57911	0.781457	-0.225089	0.855542	0.369514	-0.609149	0.542426		-0.715014	0.609199	0.396983	-1.80112	0.071684		-0.489925	0.712062	0.402738	-1.21649	0.2238	0.65777	0.657099	1.57691	0.384695	1.7081	0.0876173	0.595497	0.198003	1.14711	0.377449	0.524582
ENSMUSG00000086938	4930481A15Rik	74931	782.554	0.351764	1.27612	0.128088	2.74626	0.00602786	0.0470899	0.143491	1.10457	0.128479	1.11684	0.264063	0.484758	-0.208273	0.865573	0.127987	-1.6273	0.103672	0.293586	0.424618	1.34222	0.128677	3.29988	0.000967249	0.0198371	0.0796445	1.05676	0.129282	0.616053	0.537859	0.780391	-0.344974	0.787322	0.128706	-2.68033	0.00735501	0.169081	-0.171286	0.888051	0.128917	-1.32865	0.183963	0.726969	-0.0984314	0.934048	0.127846	-0.769919
ENSMUSG00000044906	4930503L19Rik	269033	158.187	-0.0126567	0.991265	0.107296	-0.117961	0.906098	0.95874	-0.0917492	0.938384	0.10897	-0.841965	0.399807	0.618511	-0.0790924	0.946653	0.108405	-0.729598	0.465636	0.701983	0.177405	1.13085	0.108976	1.62793	0.10354	0.373413	-0.107803	0.928	0.112042	-0.962165	0.335967	0.630413	-0.285208	0.820623	0.110596	-2.57882	0.00991373	0.193178	-0.0982832	0.934144	0.109162	-0.90034	0.367939	0.858449	0.0917782	1.06568	0.107106	0.856893
ENSMUSG00000097690	4930505N22Rik	100174921	11.101	-0.628489	0.646854	0.340945	-1.84337	0.0652746	0.227124	-0.572883	0.672272	0.345782	-1.65678	0.0975646	0.267808	0.0556055	1.0393	0.363254	0.153076	0.878338	0.948686	-0.0113464	0.992166	0.320685	-0.0353819	0.971775		0.0317226	1.02223	0.323567	0.0980402	0.9219		0.043069	1.0303	0.322695	0.133467	0.893824	0.975724	0.107035	1.07701	0.321914	0.332496	0.739514	0.965573	0.724177	1.65196	0.339784	2.13129
ENSMUSG00000087478	4930506C21Rik	75060	48.8956	-0.314949	0.80388	0.194456	-1.61964	0.10531	0.304799	-0.461552	0.726204	0.198302	-2.32752	0.0199375	0.0965456	-0.146604	0.903374	0.200388	-0.731599	0.464413	0.701439	-0.0424522	0.971003	0.20271	-0.209424	0.834117	0.942306	-0.34575	0.786899	0.209091	-1.65359	0.0982117	0.333661	-0.303297	0.810398	0.209136	-1.45024	0.146992	0.577911	-0.38459	0.765997	0.197552	-1.94678	0.0515612	0.497619	-0.112094	0.925244	0.199694	-0.561328
ENSMUSG00000105659	4930509H03Rik		69.4659	-0.160189	0.894908	0.233318	-0.68657	0.492354	0.720407	-0.306316	0.808704	0.235834	-1.29887	0.19399	0.403382	-0.146127	0.903673	0.236189	-0.618687	0.536123	0.753327	-0.386893	0.764775	0.232891	-1.66126	0.0966603	0.360755	-0.407895	0.753722	0.234155	-1.74199	0.0815107	0.301198	-0.0210024	0.985548	0.236524	-0.0887959	0.929244	0.985991	0.273097	1.2084	0.231724	1.17854	0.23858	0.779556	0.046393	1.03268	0.234476	0.197858
ENSMUSG00000086607	4930511M06Rik	75084	6.21845	0.915921	1.88677	0.394641	2.3209	0.0202924	0.107134	-0.672507	0.627416	0.465427	-1.44493	0.148479	0.343687	-1.58843	0.332534	0.43671	-3.63726	0.000275555	0.00390537	0.137722	1.10017	0.458047	0.300672	0.763664		-0.362479	0.777827	0.494073	-0.733656	0.463158		-0.500201	0.707008	0.485733	-1.02979	0.30311		-0.339972	0.790057	0.447005	-0.760556	0.446923		-1.11817	0.460677	0.407106	-2.74663
ENSMUSG00000020992	4930512B01Rik		7.86336	-0.539411	0.688052	0.433593	-1.24405	0.213481	0.460296	-0.724734	0.605109	0.448483	-1.61597	0.106102	0.280811	-0.185322	0.879452	0.461999	-0.401132	0.688323	0.848985	-0.345822	0.786859	0.430209	-0.803846	0.421486		-0.525203	0.694861	0.442473	-1.18697	0.235239		-0.179381	0.883082	0.451757	-0.397073	0.691313	0.915309	0.0677445	1.04808	0.419807	0.161371	0.871801	0.990574	0.261334	1.19859	0.443672	0.589024
ENSMUSG00000086866	4930512H18Rik		17.4331	-0.0551926	0.962466	0.266065	-0.20744	0.835666	0.925914	-0.679244	0.624492	0.287169	-2.36531	0.018015	0.0907076	-0.624052	0.648846	0.286327	-2.17951	0.0292941	0.12866	-0.264705	0.832369	0.275186	-0.961912	0.336094	0.657348	-0.578603	0.669612	0.288297	-2.00697	0.0447527	0.217422	-0.313898	0.804465	0.293247	-1.07042	0.284429	0.70971	0.0247082	1.01727	0.268442	0.092043	0.926664	0.99521	-0.184804	0.879769	0.272868	-0.677265
ENSMUSG00000074136	4930513N10Rik	319960	15.3426	0.0342336	1.02401	0.270463	0.126574	0.899277	0.955683	-0.108986	0.92724	0.279377	-0.390103	0.69646	0.834373	-0.14322	0.905496	0.276014	-0.518885	0.603841	0.79678	-0.0465958	0.968218	0.275717	-0.168998	0.865798	0.954694	0.0879111	1.06283	0.275877	0.318661	0.749984	0.895698	0.134507	1.09772	0.276	0.487344	0.626014	0.892956	0.0670147	1.04755	0.274745	0.243916	0.807296	0.975393	-0.0138147	0.99047	0.27145	-0.0508921
ENSMUSG00000109225	4930513N20Rik		32.681	-1.0363	0.487577	0.461276	-2.24659	0.0246662	0.121852	-0.577474	0.670136	0.458796	-1.25867	0.208148	0.421115	0.458824	1.37442	0.46527	0.986146	0.324062	0.579301	-0.152332	0.899795	0.463302	-0.328795	0.74231	0.906197	-0.742955	0.597514	0.471	-1.5774	0.114704	0.360673	-0.590623	0.664056	0.471914	-1.25155	0.210734	0.645966	-0.52966	0.692718	0.458574	-1.15501	0.248085	0.788033	0.354306	1.27837	0.465976	0.760353
ENSMUSG00000108784	4930517G19Rik		8.66499	-0.274222	0.826896	0.369867	-0.741408	0.458446	0.694194	-0.521526	0.696635	0.385085	-1.35432	0.175636	0.38056	-0.247304	0.842469	0.390143	-0.63388	0.526159	0.746916	-0.373042	0.772153	0.388505	-0.960199	0.336955		-0.666941	0.629841	0.407764	-1.63561	0.101922		-0.293899	0.815695	0.418641	-0.702031	0.48266	0.83413	-0.109015	0.927221	0.370693	-0.294085	0.768693	0.969475	-0.207836	0.865835	0.387717	-0.53605
ENSMUSG00000074629	4930518I15Rik		75.6673	0.0232265	1.01623	0.200455	0.115869	0.907756	0.959433	-0.373402	0.77196	0.204884	-1.8225	0.0683786	0.215079	-0.396628	0.759632	0.204019	-1.94407	0.051887	0.187448	-0.039161	0.973221	0.203313	-0.192615	0.847261	0.946977	-0.230525	0.852325	0.206093	-1.11855	0.263333	0.562504	-0.191364	0.875777	0.206112	-0.928446	0.353176	0.76059	-0.0506149	0.965525	0.202316	-0.250177	0.80245	0.974832	-0.113002	0.924662	0.20146	-0.560917
ENSMUSG00000074039	4930520O04Rik		43.5936	-0.575258	0.671166	0.196005	-2.93492	0.00333629	0.0311881	-0.0938984	0.936987	0.190909	-0.491849	0.622826	0.785878	0.48136	1.39606	0.198251	2.42803	0.0151812	0.0807438	-0.28834	0.818843	0.188623	-1.52866	0.126349	0.413957	-0.181211	0.881962	0.189082	-0.958376	0.337873	0.632147	0.107129	1.07708	0.192386	0.556845	0.577633	0.876197	0.218505	1.16353	0.186921	1.16897	0.242415	0.783918	0.505423	1.41954	0.197629	2.55744
ENSMUSG00000072762	4930522L14Rik	100041734	40.7588	0.314542	1.24362	0.186617	1.68549	0.0918934	0.279858	0.330277	1.25725	0.188807	1.74928	0.0802423	0.238436	0.0157355	1.01097	0.182379	0.0862791	0.931245	0.972161	0.212567	1.15875	0.1841	1.15463	0.248242	0.573779	-0.221039	0.857947	0.193467	-1.14251	0.253241	0.55282	-0.433606	0.740409	0.189835	-2.28412	0.0223647	0.276978	0.24671	1.1865	0.19039	1.29581	0.19504	0.737756	0.144735	1.10553	0.180195	0.803217
ENSMUSG00000086947	4930522O17Rik	78180	16.561	0.318902	1.24738	0.287947	1.1075	0.268078	0.525515	0.519131	1.43309	0.287331	1.80673	0.070804	0.220168	0.200229	1.14888	0.276946	0.72299	0.469686	0.705331	0.375297	1.29711	0.303808	1.23531	0.216715	0.537582	0.590259	1.50552	0.301981	1.95462	0.0506277	0.232977	0.214962	1.16067	0.289771	0.741834	0.458188	0.822848	-0.202708	0.868918	0.306838	-0.660638	0.508845	0.91394	-0.146313	0.903557	0.284717	-0.51389
ENSMUSG00000090394	4930523C07Rik	67647	815.076	0.0115754	1.00806	0.103034	0.112346	0.910549	0.96061	-0.063967	0.95663	0.103373	-0.618797	0.53605	0.724789	-0.0755424	0.948985	0.103211	-0.731921	0.464217	0.701439	0.0755637	1.05377	0.103335	0.731252	0.464625	0.76037	-0.0516203	0.964852	0.103724	-0.497671	0.618716	0.82852	-0.127184	0.915617	0.103568	-1.22802	0.219439	0.653781	-0.0246546	0.983056	0.103343	-0.23857	0.811439	0.975953	0.0393336	1.02764	0.103025	0.381787
ENSMUSG00000097276	4930525G20Rik	320163	7.02515	0.00825178	1.00574	0.384056	0.0214859	0.982858	0.992536	-0.453479	0.73028	0.410673	-1.10423	0.269492	0.490538	-0.46173	0.726115	0.407184	-1.13396	0.256812	0.508892	-0.776963	0.583594	0.428135	-1.81476	0.0695608		-0.181492	0.88179	0.404741	-0.448416	0.653853		0.595471	1.51097	0.438832	1.35695	0.174799		0.0244616	1.0171	0.390444	0.0626506	0.950045		-0.760753	0.590188	0.422318	-1.80138
ENSMUSG00000085521	4930526A20Rik		424.867	0.152854	1.11177	0.0798063	1.91532	0.0554522	0.205298	0.129743	1.0941	0.0804332	1.61305	0.106733	0.281788	-0.0231113	0.984108	0.0795793	-0.290419	0.771496	0.893578	-0.0316157	0.978324	0.0811023	-0.389825	0.696666	0.885963	0.149704	1.10934	0.0809374	1.84962	0.064368	0.26485	0.181319	1.13392	0.0809162	2.24083	0.0250371	0.292209	0.0213288	1.01489	0.080891	0.263673	0.792032	0.973584	-0.163141	0.893078	0.0800205	-2.03874
ENSMUSG00000086377	4930529C04Rik	619677	9.06022	0.195832	1.14538	0.317621	0.616558	0.537526	0.752894	0.110086	1.07929	0.326119	0.337562	0.735693	0.857858	-0.0857462	0.942297	0.316468	-0.270948	0.786431	0.900628	0.182144	1.13457	0.349774	0.520748	0.602542		-0.214381	0.861916	0.373908	-0.573354	0.566405		-0.396526	0.759686	0.365045	-1.08624	0.277374	0.703318	-0.298365	0.813174	0.343494	-0.868617	0.385057	0.866866	-0.312052	0.805495	0.324402	-0.96193
ENSMUSG00000097032	4930539J05Rik	319587	11.7525	-0.455773	0.72912	0.295041	-1.54478	0.1224	0.333755	-0.462871	0.725541	0.302492	-1.53019	0.125969	0.311816	-0.0070986	0.995092	0.314837	-0.0225469	0.982012	0.992297	0.631608	1.54929	0.286473	2.20478	0.0274699		0.374227	1.29614	0.298084	1.25544	0.209318		-0.257381	0.836605	0.275884	-0.932933	0.350855	0.759087	-0.268078	0.830425	0.295158	-0.908251	0.363746	0.855853	0.819303	1.76455	0.286352	2.86118
ENSMUSG00000097890	4930547M16Rik		6.90488	-0.970373	0.510374	0.401366	-2.41767	0.0156201	0.0899747	-0.685464	0.621806	0.394975	-1.73546	0.0826588	0.242687	0.284909	1.21833	0.431666	0.660022	0.50924	0.735651	-0.430893	0.741802	0.38714	-1.11302	0.265701		-0.521661	0.696569	0.398652	-1.30856	0.190682		-0.0907682	0.939023	0.413747	-0.219381	0.826353		-0.0339218	0.976761	0.366319	-0.092602	0.92622		0.505558	1.41967	0.420455	1.20241
ENSMUSG00000114048	4930549C15Rik	75243	9.54467	-0.512151	0.701176	0.386624	-1.32467	0.185279	0.425808	-0.479218	0.717366	0.391833	-1.22302	0.221324	0.436591	0.0329328	1.02309	0.404486	0.0814188	0.935109	0.973318	-0.481328	0.716318	0.375724	-1.28107	0.20017		-0.763119	0.589221	0.391601	-1.94871	0.0513297		-0.28179	0.82257	0.403532	-0.69831	0.484984	0.835259	0.287456	1.22049	0.368161	0.780788	0.434927	0.886395	0.318278	1.24684	0.393833	0.808155
ENSMUSG00000118134	4930549G23Rik	75286	15.2316	-0.144529	0.904675	0.307447	-0.470093	0.638288	0.818741	0.222655	1.16688	0.302141	0.736925	0.461168	0.666733	0.367184	1.28983	0.303531	1.20971	0.226391	0.473831	0.149335	1.10906	0.286011	0.52213	0.60158	0.837547	-0.501119	0.706559	0.307336	-1.63052	0.102991	0.340546	-0.650453	0.63708	0.303341	-2.1443	0.0320089	0.323736	0.402674	1.32196	0.298265	1.35005	0.176999	0.720872	0.696537	1.62061	0.295574	2.35656
ENSMUSG00000005131	4930550C14Rik	75311	7.16055	-0.413605	0.750745	0.450933	-0.91722	0.359027	0.612621	-0.330859	0.795063	0.454833	-0.727429	0.466963	0.67037	0.0827463	1.05903	0.46682	0.177255	0.859308	0.940753	0.00498862	1.00346	0.41563	0.0120025	0.990424		-1.1737	0.443284	0.473984	-2.47624	0.0132775		-1.17869	0.441754	0.472833	-2.49282	0.0126734		0.422402	1.34016	0.427862	0.98724	0.323525		0.840996	1.79129	0.439344	1.91421
ENSMUSG00000106791	4930553P18Rik	75355	7.00574	0.472381	1.3874	0.387055	1.22045	0.222295	0.470909	-0.605751	0.657129	0.434284	-1.39483	0.163068	0.364591	-1.07813	0.473642	0.418302	-2.5774	0.00995468	0.0595006	0.291802	1.22417	0.447615	0.651904	0.514463		0.203749	1.15169	0.457689	0.44517	0.656197		-0.0880526	0.940792	0.442269	-0.199093	0.84219		-0.590528	0.6641	0.434554	-1.35893	0.174169		-0.771107	0.585968	0.401664	-1.91978
ENSMUSG00000106157	4930555A03Rik	100504653	31.3667	0.163823	1.12025	0.23276	0.70383	0.481539	0.711898	-0.0796718	0.946273	0.239598	-0.332523	0.739494	0.860581	-0.243495	0.844697	0.235497	-1.03396	0.301155	0.555978	-0.201955	0.869372	0.228101	-0.885373	0.375956	0.693243	-0.540235	0.687659	0.236628	-2.28306	0.022427	0.14467	-0.338281	0.790983	0.238907	-1.41595	0.156789	0.588007	0.453289	1.36916	0.231378	1.95908	0.0501029	0.493837	0.0875115	1.06254	0.229502	0.38131
ENSMUSG00000096971	4930556M19Rik	75259	52.5267	0.198503	1.14751	0.203342	0.976199	0.328966	0.585904	0.256771	1.1948	0.204608	1.25494	0.209499	0.422666	0.0582685	1.04122	0.200989	0.289909	0.771886	0.893709	-0.189476	0.876924	0.198633	-0.953896	0.340136	0.661071	-0.0722978	0.951122	0.198856	-0.363569	0.71618	0.879445	0.117178	1.08461	0.200464	0.584534	0.558861	0.867075	0.516258	1.43024	0.202026	2.5554	0.0106064	0.266724	0.128279	1.09299	0.199972	0.641486
ENSMUSG00000120382	4930558N01Rik		67.3118	0.0147028	1.01024	0.1525	0.0964115	0.923194	0.967103	-0.390282	0.76298	0.159217	-2.45126	0.0142359	0.077374	-0.404985	0.755244	0.158095	-2.56166	0.0104174	0.0617896	-0.0177215	0.987792	0.155101	-0.114258	0.909033	0.96854	-0.296417	0.814272	0.160203	-1.85025	0.0642769	0.264831	-0.278695	0.824336	0.159976	-1.7421	0.0814902	0.468764	0.0115499	1.00804	0.154502	0.0747558	0.940409	0.996047	-0.0208744	0.985635	0.153108	-0.136338
ENSMUSG00000026729	4930562F07Rik	75255	5.23872	-0.601735	0.658961	0.52366	-1.14909	0.250517	0.505141	-1.1581	0.448102	0.559023	-2.07165	0.038298	0.148583	-0.556366	0.680013	0.574089	-0.969129	0.332481	0.587525	0.615607	1.5322	0.557585	1.10406	0.269567		-0.205965	0.866958	0.600758	-0.342842	0.731717		-0.821573	0.565825	0.574865	-1.42916	0.152959		-0.9252	0.526608	0.547033	-1.6913	0.0907787		0.292143	1.22446	0.534674	0.546395
ENSMUSG00000053574	4930563E22Rik	75304	22.4537	-0.166862	0.890778	0.23433	-0.712081	0.476414	0.708196	-0.0598937	0.959335	0.23587	-0.253927	0.799552	0.89831	0.106968	1.07696	0.237533	0.450329	0.652473	0.82691	-0.437125	0.738605	0.228033	-1.91694	0.0552459	0.267157	-0.336599	0.791906	0.229011	-1.46979	0.141618	0.404775	0.100526	1.07216	0.237311	0.423603	0.671855	0.908516	0.4113	1.32988	0.22611	1.81903	0.0689069	0.549717	0.141037	1.1027	0.236186	0.597145
ENSMUSG00000112730	4930567K20Rik	78056	22.7279	-0.444708	0.734733	0.219619	-2.02491	0.0428763	0.175298	-0.453414	0.730313	0.224343	-2.02107	0.0432723	0.160874	-0.0087051	0.993984	0.231837	-0.0375483	0.970048	0.98732	0.296504	1.22816	0.22526	1.31627	0.188082	0.503755	0.238335	1.17963	0.229662	1.03776	0.299381	0.599765	-0.0581691	0.960482	0.221686	-0.262394	0.793017	0.945732	-0.371432	0.773015	0.222661	-1.66815	0.0952853	0.606251	0.36978	1.29216	0.222253	1.66378
ENSMUSG00000097587	4930578M01Rik	75951	14.5222	-0.27085	0.828831	0.292723	-0.925278	0.354821	0.609595	-0.501452	0.706395	0.304552	-1.64653	0.0996553	0.271087	-0.230602	0.852279	0.308611	-0.747227	0.454926	0.694142	-0.148702	0.902062	0.292082	-0.509111	0.610675	0.842683	-0.88803	0.540351	0.321264	-2.76417	0.00570675	0.0620437	-0.739328	0.599018	0.323655	-2.28431	0.0223533	0.276978	0.0718576	1.05107	0.288936	0.248697	0.803595	0.974832	0.194005	1.14394	0.295829	0.655803
ENSMUSG00000040840	4930579G18Rik		9.68142	-0.116854	0.922197	0.332628	-0.351305	0.72536	0.869318	0.130849	1.09494	0.329694	0.396881	0.691455	0.831206	0.247703	1.18732	0.330717	0.748989	0.453864	0.693572	0.076475	1.05444	0.335151	0.22818	0.819506		0.434368	1.35132	0.327537	1.32616	0.184785		0.357893	1.28155	0.322724	1.10898	0.267441	0.695273	-0.00428069	0.997037	0.335725	-0.0127506	0.989827	0.999914	0.189048	1.14001	0.332049	0.569338
ENSMUSG00000027811	4930579G24Rik	75939	76.5876	0.00562142	1.0039	0.12952	0.0434018	0.965381	0.984039	-0.0162145	0.988824	0.131804	-0.123019	0.902092	0.952546	-0.0218359	0.984978	0.130643	-0.167142	0.867259	0.94436	0.0244577	1.0171	0.130351	0.187629	0.851167	0.948311	0.0429703	1.03023	0.131795	0.326038	0.744395	0.893097	0.0185126	1.01291	0.131027	0.141288	0.887643	0.973832	0.0768555	1.05472	0.130908	0.587097	0.557138	0.926918	0.0956917	1.06858	0.128958	0.742038
ENSMUSG00000101636	4930579H20Rik	75855	22.8287	-0.244436	0.844146	0.265848	-0.919457	0.357857	0.611681	-0.136352	0.909817	0.267229	-0.510243	0.609882	0.77695	0.108084	1.0778	0.270178	0.400047	0.689122	0.849364	-0.267365	0.830836	0.260586	-1.02601	0.304886	0.629952	-0.0132106	0.990885	0.258279	-0.0511487	0.959207	0.986601	0.254154	1.19264	0.262623	0.967752	0.333168	0.746787	0.267899	1.20405	0.25955	1.03217	0.301993	0.818257	0.24497	1.18507	0.266859	0.917976
ENSMUSG00000114895	4930579J19Rik	75854	11.244	-0.348535	0.785381	0.354866	-0.982161	0.32602	0.582534	-0.495557	0.709288	0.364784	-1.3585	0.174307	0.379038	-0.147022	0.903113	0.371003	-0.396282	0.691897	0.850592	-0.335779	0.792356	0.361027	-0.930066	0.352337		-0.601598	0.659024	0.375007	-1.60423	0.108663		-0.265819	0.831726	0.382785	-0.694435	0.487409	0.836216	0.00167635	1.00116	0.350571	0.00478177	0.996185	0.999914	0.0144331	1.01005	0.365199	0.0395213
ENSMUSG00000051074	4930579K19Rik		7.51785	-0.603017	0.658376	0.42861	-1.40691	0.159453	0.390689	0.0102264	1.00711	0.406709	0.0251443	0.97994	0.990427	0.613243	1.52969	0.431303	1.42184	0.155073	0.376642	-0.537657	0.688889	0.378048	-1.42219	0.15497		-0.431866	0.741302	0.379472	-1.13807	0.255091		0.105791	1.07608	0.39637	0.266898	0.789547		0.702064	1.62683	0.382692	1.83454	0.0665736		0.767425	1.70223	0.424469	1.80796
ENSMUSG00000070315	4930581F22Rik	78934	38.8847	0.0358189	1.02514	0.231175	0.154942	0.876867	0.944308	-0.174484	0.886084	0.23643	-0.737993	0.460519	0.666191	-0.210303	0.864356	0.234687	-0.896098	0.370201	0.622197	0.223655	1.16769	0.230284	0.971214	0.331442	0.653966	0.0304498	1.02133	0.234466	0.129869	0.89667	0.962353	-0.193205	0.87466	0.231235	-0.835535	0.403416	0.793151	0.0659775	1.04679	0.233236	0.282878	0.77727	0.970441	0.253813	1.19235	0.228196	1.11226
ENSMUSG00000107195	4930589O11Rik		32.6426	-0.225974	0.855018	0.187959	-1.20225	0.229266	0.480003	-0.0567842	0.961405	0.187985	-0.302067	0.762601	0.876599	0.16919	1.12443	0.190472	0.888265	0.374398	0.626751	-0.111064	0.925905	0.186892	-0.59427	0.552331	0.812397	-0.202216	0.869214	0.191638	-1.0552	0.291333	0.590756	-0.091152	0.938773	0.192893	-0.472552	0.636533	0.89678	0.0923608	1.06611	0.185517	0.497856	0.618586	0.943504	0.207271	1.1545	0.189316	1.09484
ENSMUSG00000034063	4930590J08Rik	381798	9.10477	-0.160822	0.894515	0.374527	-0.429402	0.667631	0.83601	-0.460796	0.726585	0.391695	-1.17641	0.239429	0.458537	-0.299973	0.812267	0.393547	-0.762229	0.445923	0.687785	-0.213604	0.862381	0.373702	-0.571589	0.567601		-0.757856	0.591375	0.401076	-1.88956	0.0588172		-0.544253	0.685747	0.405983	-1.34058	0.180057	0.618663	0.163537	1.12003	0.370478	0.441422	0.658907	0.949166	0.110756	1.07979	0.377715	0.293227
ENSMUSG00000104900	4930596I21Rik	78229	7.6067	-0.126727	0.915907	0.451763	-0.280516	0.779082	0.897585	-0.571152	0.673079	0.472999	-1.20751	0.227235	0.444039	-0.444425	0.734877	0.473658	-0.938283	0.348099	0.602171	-0.641557	0.641021	0.468874	-1.36829	0.17122		-0.820585	0.566212	0.48273	-1.69988	0.089153		-0.179028	0.883298	0.501309	-0.357121	0.721001		0.127102	1.0921	0.450015	0.282439	0.777607		-0.387728	0.764332	0.470552	-0.823987
ENSMUSG00000073144	4930599N23Rik	75379	26.1166	-0.465956	0.723991	0.232553	-2.00365	0.0451072	0.180541	-0.654618	0.635244	0.240483	-2.7221	0.00648689	0.0452726	-0.188661	0.87742	0.246577	-0.765121	0.4442	0.686475	0.0103012	1.00717	0.232407	0.0443241	0.964646	0.988122	-0.498641	0.707773	0.246048	-2.0266	0.042703	0.21133	-0.508942	0.702737	0.245218	-2.07547	0.0379428	0.345439	-0.124573	0.917275	0.22971	-0.542307	0.587607	0.935636	0.351684	1.27605	0.235218	1.49514
ENSMUSG00000031938	4931406C07Rik	70984	137.4	-0.0573433	0.961032	0.124077	-0.462158	0.643968	0.822513	0.234505	1.1765	0.123251	1.90266	0.0570853	0.191604	0.291849	1.22421	0.12292	2.37429	0.0175828	0.089556	0.011909	1.00829	0.12344	0.0964762	0.923142	0.973827	0.0768896	1.05474	0.123948	0.620336	0.535037	0.778049	0.0649807	1.04607	0.123596	0.525749	0.599062	0.882457	0.130497	1.09467	0.124099	1.05155	0.293004	0.812111	0.199749	1.1485	0.123418	1.61848
ENSMUSG00000022179	4931414P19Rik	74359	133.71	0.185859	1.13749	0.145529	1.27713	0.201558	0.44643	0.0137749	1.00959	0.147609	0.0933203	0.925649	0.964595	-0.172084	0.887559	0.145878	-1.17965	0.23814	0.487356	-0.0456211	0.968873	0.144898	-0.314849	0.752876	0.910959	-0.126687	0.915932	0.146255	-0.866208	0.386376	0.672197	-0.0810664	0.945359	0.146306	-0.554089	0.579518	0.877053	0.281442	1.21541	0.146061	1.92688	0.0539941	0.506892	0.049962	1.03524	0.144362	0.346087
ENSMUSG00000046085	4931422A03Rik	70986	19.5352	-0.830315	0.562406	0.269286	-3.0834	0.00204652	0.022122	-0.715946	0.608806	0.270918	-2.64266	0.00822566	0.0531589	0.114369	1.0825	0.286724	0.398883	0.689979	0.849691	0.218733	1.16371	0.271007	0.807111	0.419603	0.728222	0.482145	1.39682	0.268458	1.79598	0.0724984	0.283336	0.263412	1.20031	0.262301	1.00423	0.315266	0.735341	-0.481038	0.716462	0.264966	-1.81547	0.0694514	0.550201	0.56801	1.48248	0.275232	2.06375
ENSMUSG00000108354	4931431B13Rik	70973	9.55386	-0.051113	0.965191	0.37271	-0.137139	0.890921	0.950944	-0.146903	0.903187	0.381592	-0.384973	0.700257	0.83643	-0.0957899	0.93576	0.380181	-0.251959	0.801073	0.908433	-0.143924	0.905054	0.375061	-0.383734	0.701175		-0.237335	0.848311	0.383277	-0.619227	0.535767		-0.0934112	0.937304	0.386473	-0.241702	0.809011	0.949562	0.131565	1.09548	0.37296	0.352759	0.724269	0.960924	0.0387541	1.02723	0.374812	0.103396
ENSMUSG00000074580	4931440P22Rik	71004	18.0681	0.572388	1.48698	0.261475	2.18907	0.0285915	0.134344	0.497926	1.41218	0.266808	1.86624	0.0620084	0.202136	-0.074462	0.949696	0.249575	-0.298356	0.765432	0.890221	0.184296	1.13626	0.260417	0.707697	0.479134	0.769906	0.14188	1.10334	0.264989	0.535419	0.59236	0.813552	-0.0424167	0.971027	0.25921	-0.163638	0.870016	0.969936	0.304865	1.2353	0.272135	1.12027	0.262597	0.796396	-0.0832266	0.943944	0.249257	-0.333899
ENSMUSG00000062391	4932435O22Rik	319819	11.5443	-0.410342	0.752445	0.366205	-1.12053	0.262489	0.518603	-0.284647	0.820942	0.367396	-0.774769	0.438476	0.65084	0.125695	1.09103	0.374487	0.335646	0.737138	0.874823	-0.53302	0.691106	0.390601	-1.36461	0.172374		-0.443339	0.73543	0.392357	-1.12994	0.258502		0.0896807	1.06413	0.406731	0.220491	0.825489	0.955472	-0.26398	0.832787	0.367374	-0.718558	0.472413	0.899901	-0.386658	0.7649	0.389502	-0.992699
ENSMUSG00000097216	4932441J04Rik	319216	98.1884	-0.166173	0.891204	0.110887	-1.49858	0.133983	0.352296	-0.145158	0.904281	0.112377	-1.2917	0.196461	0.406312	0.0210152	1.01467	0.113003	0.18597	0.852468	0.936947	-0.240739	0.846312	0.118227	-2.03623	0.0417268	0.225654	-0.245515	0.843515	0.120028	-2.04548	0.040808	0.20486	-0.00477637	0.996695	0.122196	-0.0390879	0.96882	0.994277	-0.198065	0.871719	0.113154	-1.75041	0.0800482	0.578942	-0.272631	0.827809	0.11606	-2.34906
ENSMUSG00000104443	4932442E05Rik		7.4368	-0.707549	0.61236	0.477738	-1.48104	0.138596	0.359815	-1.21548	0.430631	0.509761	-2.38441	0.0171067	0.0877923	-0.507928	0.703232	0.527147	-0.963541	0.335276	0.590677	-0.0840176	0.943427	0.475452	-0.176711	0.859735		-0.00441182	0.996947	0.47731	-0.00924309	0.992625		0.0796058	1.05673	0.478698	0.166297	0.867924		-0.186744	0.878587	0.466333	-0.400451	0.688824		0.436788	1.35359	0.486643	0.897552
ENSMUSG00000086805	4932443L11Rik		7.55083	-0.187594	0.878069	0.418411	-0.448348	0.653902	0.827691	-0.620187	0.650587	0.444517	-1.39519	0.162958	0.364513	-0.432593	0.740929	0.447452	-0.966792	0.333648	0.589149	-0.278169	0.824637	0.415188	-0.669985	0.502868		-0.342623	0.788606	0.423145	-0.809706	0.418109		-0.0644539	0.956307	0.430981	-0.149552	0.881118		0.217767	1.16293	0.41118	0.529616	0.596378		0.127192	1.09217	0.42235	0.301153
ENSMUSG00000102009	4933400F21Rik		6.92449	-1.02029	0.493018	0.444734	-2.29415	0.0217819	0.112273	-0.901552	0.53531	0.447329	-2.01541	0.0438616	0.162363	0.118736	1.08578	0.479499	0.247624	0.804425	0.910549	-0.426901	0.743858	0.429378	-0.994232	0.32011		-1.12119	0.459715	0.470311	-2.38393	0.0171288		-0.694288	0.618014	0.481949	-1.44058	0.149702		-0.0199989	0.986233	0.413071	-0.0484151	0.961385		0.573388	1.48801	0.45992	1.24671
ENSMUSG00000097908	4933404O12Rik	66752	13.0744	-0.187268	0.878267	0.347309	-0.539196	0.589752	0.789502	0.277769	1.21232	0.339154	0.819006	0.412783	0.629521	0.465037	1.38035	0.34184	1.36039	0.173706	0.403279	0.0696696	1.04948	0.330662	0.210697	0.833124		-0.177327	0.88434	0.341082	-0.519895	0.603136		-0.246997	0.842649	0.338428	-0.729835	0.465491	0.826873	0.301054	1.23204	0.339069	0.887885	0.374602	0.862531	0.557992	1.47222	0.339107	1.64547
ENSMUSG00000097494	4933406C10Rik	74076	7.51051	-0.965331	0.512161	0.427982	-2.25554	0.0240993	0.120062	-0.612995	0.653838	0.419641	-1.46076	0.144081	0.337987	0.352336	1.27663	0.450621	0.78189	0.434279	0.679516	-0.024931	0.982868	0.42321	-0.0589093	0.953024		-0.101326	0.932176	0.43149	-0.234828	0.814342		-0.076395	0.948425	0.430929	-0.17728	0.859288		-0.348833	0.785219	0.409755	-0.85132	0.394591		0.591568	1.50688	0.440881	1.34179
ENSMUSG00000069713	4933406P04Rik		24.6468	-0.120346	0.919967	0.239257	-0.502997	0.614966	0.804823	0.301311	1.23226	0.233985	1.28774	0.197838	0.407765	0.421656	1.33946	0.234558	1.79766	0.0722301	0.23283	0.0248911	1.0174	0.235532	0.10568	0.915836	0.970785	0.413445	1.33186	0.230674	1.79233	0.0730795	0.284497	0.388553	1.30908	0.22922	1.69511	0.0900538	0.48519	0.135001	1.09809	0.237823	0.567655	0.57027	0.930319	0.280238	1.2144	0.23698	1.18254
ENSMUSG00000087396	4933407K13Rik	74396	104.684	-0.506068	0.704139	0.243471	-2.07855	0.0376584	0.160083	-0.224723	0.855759	0.242861	-0.925317	0.354801	0.576232	0.281345	1.21533	0.244854	1.14903	0.250544	0.502125	-0.219191	0.859047	0.241624	-0.907155	0.364325	0.682706	0.0306397	1.02146	0.241095	0.127086	0.898872	0.963419	0.24983	1.18907	0.241919	1.0327	0.301743	0.725735	0.157349	1.11524	0.241133	0.652539	0.514054	0.914947	0.444226	1.36058	0.243958	1.82091
ENSMUSG00000112627	4933412E12Rik	71086	52.7961	0.28573	1.21903	0.162917	1.75383	0.0794593	0.256431	-0.0276596	0.98101	0.169736	-0.162957	0.870552	0.9369	-0.313389	0.804749	0.164582	-1.90415	0.0568904	0.199926	0.0445627	1.03137	0.160151	0.278254	0.780817	0.922435	0.057065	1.04035	0.161831	0.352621	0.724372	0.883134	0.0125023	1.0087	0.160717	0.0777907	0.937995	0.987876	0.33322	1.25982	0.164731	2.02281	0.0430925	0.470229	0.092053	1.06589	0.158285	0.581566
ENSMUSG00000021874	4933413J09Rik	71106	15.495	-0.492657	0.710715	0.316127	-1.55841	0.119135	0.327961	-0.941641	0.52064	0.333006	-2.8277	0.00468842	0.0362012	-0.448984	0.732559	0.340184	-1.31983	0.186893	0.422052	-0.119839	0.92029	0.33401	-0.358788	0.719754	0.896625	0.0334287	1.02344	0.333629	0.100197	0.920188	0.970949	0.153267	1.11209	0.335602	0.456695	0.647891	0.899216	-0.483273	0.715353	0.320427	-1.50821	0.1315	0.665913	-0.110454	0.926296	0.329887	-0.334824
ENSMUSG00000045877	4933415A04Rik		10.6794	0.608517	1.52469	0.340721	1.78597	0.0741048	0.245326	-0.291335	0.817145	0.370678	-0.785953	0.431895	0.645462	-0.899852	0.535942	0.353807	-2.54334	0.0109798	0.0639691	0.187733	1.13897	0.359316	0.522472	0.601341		-0.576584	0.67055	0.393337	-1.46588	0.142681		-0.764317	0.588732	0.386866	-1.97566	0.048193	0.383933	-0.0339663	0.976731	0.362264	-0.0937611	0.925299	0.994739	-0.45475	0.729637	0.337586	-1.34707
ENSMUSG00000079593	4933416I08Rik	71159	317.225	-0.175492	0.885466	0.0869734	-2.01776	0.0436158	0.177284	0.196694	1.14607	0.0861711	2.2826	0.0224538	0.105147	0.372186	1.29431	0.0864654	4.30445	1.67401e-05	0.000415499	-0.134981	0.910682	0.0888255	-1.51962	0.128607	0.417884	0.0965863	1.06924	0.088378	1.09288	0.274448	0.574295	0.231567	1.17411	0.0888352	2.60671	0.00914178	0.186088	-0.109724	0.926765	0.0875286	-1.25358	0.209994	0.75222	-0.0692133	0.953158	0.0882785	-0.784034
ENSMUSG00000103006	4933417C20Rik		11.2396	-0.10811	0.927803	0.378822	-0.285386	0.775349	0.894935	-0.0969206	0.935027	0.383601	-0.25266	0.800531	0.898726	0.0111897	1.00779	0.383845	0.0291516	0.976744	0.990018	-0.349644	0.784777	0.36924	-0.94693	0.343674		-0.493954	0.710076	0.378029	-1.30666	0.191329		-0.14431	0.904812	0.385722	-0.374129	0.708309	0.920846	0.427317	1.34473	0.369987	1.15495	0.24811	0.788033	0.185783	1.13743	0.378092	0.49137
ENSMUSG00000106572	4933417G07Rik	71182	7.67926	0.661268	1.58147	0.392325	1.68551	0.0918898	0.279858	0.0112055	1.0078	0.422917	0.0264956	0.978862	0.990284	-0.650062	0.637253	0.395641	-1.64306	0.10037	0.288261	-0.00642216	0.995558	0.399879	-0.0160603	0.987186		0.350702	1.27518	0.391739	0.895244	0.370657		0.357124	1.28087	0.390264	0.915084	0.360147	0.764966	0.313499	1.24272	0.410672	0.763379	0.445237	0.890495	-0.354191	0.782308	0.381012	-0.929607
ENSMUSG00000101360	4933417O13Rik	71153	6.2223	-0.846296	0.556211	0.465314	-1.81876	0.0689474	0.234673	-1.22941	0.426491	0.491973	-2.49894	0.0124564	0.0704107	-0.383116	0.76678	0.513816	-0.745629	0.455891	0.69502	0.0792	1.05643	0.482278	0.164221	0.869557		-0.916718	0.529713	0.540037	-1.69751	0.0896004		-0.995918	0.501417	0.536083	-1.85777	0.0632018		-0.633628	0.644554	0.464432	-1.36431	0.172471		0.291868	1.22422	0.483127	0.604123
ENSMUSG00000085037	4933421O10Rik	100504166	28.1103	0.155442	1.11376	0.23883	0.650848	0.515145	0.737063	-0.679906	0.624206	0.260328	-2.61172	0.00900868	0.0565088	-0.835348	0.560448	0.256346	-3.25867	0.00111936	0.0117567	0.560923	1.47521	0.238079	2.35604	0.0184709	0.140098	0.382592	1.30368	0.242724	1.57624	0.11497	0.361051	-0.178331	0.883725	0.232821	-0.765957	0.443702	0.816458	-0.0333546	0.977146	0.245446	-0.135894	0.891905	0.990653	0.372126	1.29426	0.231251	1.60918
ENSMUSG00000085471	4933423P22Rik		10.773	-0.184619	0.879881	0.376028	-0.490973	0.623446	0.809817	-0.341806	0.789053	0.385544	-0.886555	0.375319	0.596566	-0.157186	0.896772	0.387607	-0.405531	0.685088	0.846768	0.0144703	1.01008	0.387808	0.0373129	0.970236		-0.142414	0.906002	0.396902	-0.358815	0.719734		-0.156885	0.89696	0.395382	-0.396792	0.691521	0.915322	-0.197439	0.872097	0.381707	-0.517252	0.60498	0.939937	0.00165063	1.00114	0.382219	0.00431853
ENSMUSG00000047988	4933428G20Rik		7.55325	-0.513162	0.700685	0.423402	-1.212	0.225513	0.474867	-0.869032	0.547514	0.446681	-1.94553	0.0517113	0.180199	-0.355869	0.781399	0.459323	-0.774769	0.438476	0.682327	0.385419	1.30624	0.42212	0.913056	0.361213		-0.404351	0.755576	0.456908	-0.884972	0.376172		-0.78977	0.578436	0.444013	-1.77871	0.0752872		-0.307873	0.807832	0.422859	-0.728075	0.466568		0.590709	1.50599	0.422664	1.39758
ENSMUSG00000086968	4933431E20Rik	329735	74.6825	0.0719947	1.05117	0.164592	0.437412	0.661812	0.832833	0.261105	1.1984	0.164421	1.58803	0.112279	0.28995	0.18911	1.14006	0.162635	1.16279	0.244916	0.495462	-0.252775	0.839281	0.160888	-1.57112	0.116154	0.394009	-0.297128	0.813871	0.162779	-1.82534	0.0679496	0.272803	-0.0443532	0.969724	0.164706	-0.269288	0.787708	0.944595	0.475724	1.39062	0.162678	2.92432	0.00345206	0.159878	0.150955	1.1103	0.162823	0.927112
ENSMUSG00000108709	4933431G14Rik	71265	5.52021	-0.122743	0.918439	0.55271	-0.222076	0.824255	0.919607	-0.789364	0.578599	0.588346	-1.34167	0.179704	0.386126	-0.666621	0.629981	0.588943	-1.13189	0.257679	0.509881	0.200834	1.14936	0.555571	0.361491	0.717732		-0.745744	0.59636	0.602434	-1.23788	0.215759		-0.946578	0.518862	0.595129	-1.59054	0.111713		-0.0804454	0.945766	0.55776	-0.14423	0.885319		0.243132	1.18356	0.550501	0.441656
ENSMUSG00000103715	4933431K14Rik		44.2483	0.244754	1.18489	0.157875	1.5503	0.12107	0.330827	0.111005	1.07998	0.162395	0.683548	0.494261	0.692745	-0.13375	0.911459	0.1573	-0.850282	0.395169	0.646392	-0.276245	0.825737	0.166826	-1.65589	0.0977437	0.362484	-0.103169	0.930986	0.166215	-0.620698	0.534798	0.777864	0.173076	1.12746	0.170261	1.01653	0.309377	0.730146	0.105027	1.07551	0.162823	0.645039	0.518902	0.916152	-0.415972	0.749514	0.162	-2.56772
ENSMUSG00000086451	4933431K23Rik		161.468	0.594629	1.51008	0.14709	4.04262	5.28581e-05	0.00157678	-0.46511	0.724416	0.152922	-3.04149	0.00235412	0.0223349	-1.05974	0.479719	0.150234	-7.05395	1.73911e-12	4.8796e-10	0.396214	1.31605	0.150208	2.63777	0.00834528	0.0879065	-0.187174	0.878324	0.154122	-1.21446	0.224573	0.518499	-0.583388	0.667395	0.152015	-3.8377	0.000124192	0.0166266	-0.154779	0.89827	0.151092	-1.0244	0.305646	0.820921	-0.353194	0.782849	0.146181	-2.41614
ENSMUSG00000116557	4933432I09Rik	66779	8.37131	-0.275033	0.826431	0.438789	-0.626801	0.53079	0.747777	-0.834511	0.560773	0.464423	-1.79688	0.0723553	0.223258	-0.559478	0.678548	0.468655	-1.19379	0.232558	0.481121	0.609527	1.52576	0.46759	1.30355	0.192387		0.49603	1.41033	0.474841	1.04462	0.296197		-0.113497	0.924345	0.452825	-0.250642	0.802091	0.94762	-0.76762	0.587386	0.462413	-1.66003	0.0969079	0.609231	0.116941	1.08443	0.444242	0.263237
ENSMUSG00000114362	4933433G19Rik	71226	14.8042	-0.355079	0.781827	0.278331	-1.27575	0.202045	0.447024	-0.457146	0.728426	0.286538	-1.59541	0.11062	0.287388	-0.102066	0.931697	0.292849	-0.348529	0.727443	0.869586	0.247246	1.18694	0.286676	0.86246	0.388435	0.703674	-0.0723251	0.951104	0.299788	-0.241255	0.809358	0.924222	-0.319572	0.801308	0.292103	-1.09404	0.273938	0.700458	-0.335254	0.792645	0.283323	-1.18329	0.236693	0.777978	0.267072	1.20336	0.281744	0.947926
ENSMUSG00000027942	4933434E20Rik	99650	1403.82	0.319432	1.24784	0.0674408	4.73648	2.1746e-06	0.000134077	0.16435	1.12066	0.0678142	2.42353	0.0153704	0.0815188	-0.155082	0.898081	0.0673037	-2.30422	0.0212105	0.102479	0.227889	1.17112	0.0678796	3.35725	0.000787217	0.0171061	0.275026	1.21002	0.067989	4.04516	5.22883e-05	0.00218177	0.0471372	1.03321	0.0676369	0.696915	0.485856	0.835608	-0.0189519	0.986949	0.0680904	-0.278335	0.780755	0.971	-0.110495	0.92627	0.0672279	-1.64359
ENSMUSG00000072893	4933439C10Rik		24.9926	0.419928	1.33786	0.240077	1.74914	0.0802671	0.258306	-0.130089	0.913775	0.254946	-0.510262	0.609868	0.77695	-0.550017	0.683012	0.245178	-2.24334	0.0248748	0.115069	0.60915	1.52536	0.232756	2.61712	0.00886762	0.0914382	-0.0722797	0.951134	0.247705	-0.291797	0.770442	0.90638	-0.681429	0.623547	0.236691	-2.87899	0.00398954	0.122309	0.235023	1.17693	0.247015	0.951453	0.341374	0.843532	0.424245	1.34187	0.225379	1.88236
ENSMUSG00000097082	4933440J02Rik	71321	6.79716	0.714104	1.64046	0.476447	1.49881	0.133923	0.352227	0.970644	1.95972	0.474118	2.04726	0.0406325	0.154154	0.25654	1.19461	0.442508	0.579741	0.562089	0.771066	0.910328	1.87947	0.55308	1.64593	0.099779		1.71844	3.2908	0.531533	3.23299	0.00122503		0.808112	1.75092	0.473002	1.70847	0.0875485		-0.758141	0.591258	0.557077	-1.36093	0.173537		-0.561917	0.677402	0.471767	-1.19109
ENSMUSG00000051940	5031410I06Rik	381622	7.0963	0.264707	1.20139	0.548551	0.482556	0.629411	0.812956	2.35748	5.12476	0.489902	4.81216	1.4931e-06	8.65463e-05	2.09278	4.26568	0.465707	4.49376	6.99769e-06	0.000207466	0.594282	1.50972	0.510493	1.16413	0.244369		1.26911	2.41013	0.492537	2.57668	0.00997531		0.67483	1.59641	0.458772	1.47095	0.141305		0.330713	1.25764	0.555316	0.595541	0.551482		0.660289	1.5804	0.503125	1.31238
ENSMUSG00000073147	5031425E22Rik	269630	367.967	-0.476661	0.718639	0.104406	-4.56546	4.9839e-06	0.000262196	-0.577614	0.670071	0.10537	-5.48176	4.21117e-08	4.91134e-06	-0.100953	0.932417	0.106402	-0.948785	0.34273	0.597728	-0.126989	0.915741	0.104672	-1.2132	0.225052	0.548063	-0.201857	0.869431	0.105358	-1.91592	0.0553759	0.244795	-0.0748681	0.949429	0.105625	-0.708812	0.478441	0.832627	-0.113382	0.924419	0.10388	-1.09147	0.275065	0.801078	0.23629	1.17796	0.105194	2.24622
ENSMUSG00000085129	5031425F14Rik		13.021	-0.193659	0.874386	0.366887	-0.527843	0.597608	0.793343	-0.0829848	0.944102	0.368695	-0.225077	0.821919	0.91163	0.110674	1.07973	0.371374	0.298012	0.765694	0.89036	-0.447972	0.733073	0.342061	-1.30962	0.190323		-0.587417	0.665533	0.34955	-1.6805	0.0928609		-0.139445	0.907868	0.358079	-0.389425	0.696962	0.917038	0.758478	1.69171	0.348994	2.17333	0.0297558	0.412079	0.504165	1.4183	0.360298	1.3993
ENSMUSG00000097885	5031434O11Rik		21.6425	-0.101546	0.932034	0.279284	-0.363592	0.716163	0.86425	-0.129254	0.914304	0.28385	-0.455361	0.64885	0.804644	-0.0277087	0.980977	0.283907	-0.0975979	0.922252	0.968474	0.436182	1.35302	0.272026	1.60346	0.108834	0.380437	0.537409	1.45136	0.272628	1.97122	0.0486986	0.227895	0.101228	1.07269	0.263239	0.384547	0.700573	0.918355	0.0486062	1.03427	0.280175	0.173485	0.86227	0.988358	0.586333	1.50143	0.271108	2.16273
ENSMUSG00000036046	5031439G07Rik	223739	323.24	0.0960054	1.06881	0.0908824	1.05637	0.2908	0.548614	-0.0106235	0.992663	0.0919281	-0.115563	0.907999	0.955705	-0.106629	0.928756	0.0911894	-1.16931	0.242278	0.492145	0.0481216	1.03392	0.0921096	0.522439	0.601365	0.837547	-0.0956219	0.935869	0.0933175	-1.02469	0.305507	0.606247	-0.143744	0.905167	0.0929753	-1.54604	0.122095	0.541464	-0.018087	0.987541	0.0920402	-0.196512	0.844209	0.983356	-0.0659708	0.955302	0.0909527	-0.72533
ENSMUSG00000113769	5033406O09Rik		21.1976	0.419433	1.3374	0.231364	1.81287	0.069852	0.236339	0.291325	1.22376	0.237907	1.22453	0.220752	0.435874	-0.128109	0.91503	0.225672	-0.567675	0.570256	0.775836	0.132008	1.09582	0.233533	0.565266	0.571893	0.822292	0.213347	1.15937	0.234925	0.908147	0.3638	0.653965	0.0813386	1.058	0.230599	0.352728	0.724293	0.926093	0.203521	1.1515	0.240575	0.845975	0.397567	0.87209	-0.0839043	0.943501	0.224033	-0.374518
ENSMUSG00000097251	5033417F24Rik	75995	7.55341	0.234028	1.17611	0.394701	0.592925	0.553231	0.764441	0.348833	1.27353	0.396908	0.878875	0.379469	0.600277	0.114805	1.08283	0.382531	0.30012	0.764086	0.889519	0.413343	1.33177	0.37281	1.10872	0.26755		0.0630219	1.04465	0.391392	0.16102	0.872078		-0.350321	0.78441	0.374379	-0.935738	0.349408		0.30886	1.23873	0.399381	0.773347	0.439317		0.488175	1.40267	0.367791	1.32731
ENSMUSG00000120877	5033425G24Rik		15.7088	-0.733252	0.601546	0.258025	-2.84179	0.00448607	0.0384928	-1.0596	0.479765	0.275779	-3.84221	0.00012193	0.00258833	-0.326348	0.797553	0.29032	-1.1241	0.260972	0.513035	-0.229458	0.852955	0.265037	-0.865759	0.386622	0.702308	-0.404149	0.755682	0.275027	-1.46949	0.141701	0.404943	-0.174691	0.885958	0.279875	-0.624173	0.532514	0.857534	-0.295713	0.81467	0.250898	-1.17862	0.23855	0.779556	0.208082	1.15515	0.271793	0.765587
ENSMUSG00000038152	5033430I15Rik	76000	37.0974	0.209533	1.15631	0.184322	1.13677	0.255633	0.510896	0.169598	1.12475	0.187649	0.903806	0.366098	0.586849	-0.0399345	0.972699	0.182649	-0.218641	0.82693	0.922553	-0.185747	0.879194	0.188574	-0.985009	0.32462	0.646939	-0.0423224	0.97109	0.188504	-0.224518	0.822355	0.930903	0.143425	1.10452	0.191026	0.750814	0.452764	0.820713	0.189294	1.14021	0.187656	1.00873	0.313104	0.825757	-0.205986	0.866946	0.185257	-1.11189
ENSMUSG00000104030	5330406M23Rik		169.755	-0.238169	0.847821	0.307697	-0.774037	0.438909	0.679405	-0.40494	0.755268	0.308498	-1.31262	0.189312	0.396957	-0.166771	0.890834	0.308749	-0.540152	0.589093	0.787463	-0.114969	0.923402	0.308421	-0.372765	0.709323	0.892581	-0.214093	0.862088	0.309007	-0.692841	0.488409	0.74625	-0.0991243	0.9336	0.30919	-0.320594	0.748518	0.933528	-0.114659	0.9236	0.307842	-0.372461	0.70955	0.958435	0.00854061	1.00594	0.308276	0.0277044
ENSMUSG00000114282	5330431K02Rik		14.3417	-0.335504	0.792507	0.384829	-0.871827	0.383303	0.633607	-0.67108	0.628036	0.396286	-1.69342	0.0903751	0.255425	-0.335576	0.792468	0.400215	-0.838489	0.401756	0.65197	-0.109412	0.926966	0.397358	-0.275347	0.783049	0.923065	-0.153497	0.899069	0.40157	-0.382242	0.702282	0.873337	-0.0440852	0.969905	0.403081	-0.109371	0.912909	0.98204	-0.318656	0.801816	0.388357	-0.820524	0.411917	0.875981	-0.0925636	0.937855	0.393911	-0.234986
ENSMUSG00000111212	5330432J10Rik		76.2017	-0.408711	0.753296	0.27026	-1.51229	0.130461	0.346153	-0.629313	0.646484	0.272866	-2.30631	0.0210935	0.100609	-0.220602	0.858207	0.274409	-0.803916	0.421446	0.669444	-0.35644	0.78109	0.2697	-1.32162	0.186295	0.501463	-0.78269	0.581282	0.27354	-2.86133	0.00421866	0.0516362	-0.42625	0.744194	0.275139	-1.54921	0.12133	0.540154	0.147185	1.10741	0.268381	0.548417	0.583406	0.934339	0.199455	1.14826	0.27157	0.734453
ENSMUSG00000106855	5330437M03Rik		6.46084	-0.585374	0.666477	0.469547	-1.24668	0.212516	0.459186	-0.940634	0.521004	0.49181	-1.9126	0.0557995	0.188992	-0.35526	0.781729	0.505677	-0.702543	0.48234	0.715083	-0.121587	0.919176	0.509175	-0.238792	0.811267		0.0285954	1.02002	0.508687	0.0562142	0.955171		0.150183	1.10971	0.51205	0.293296	0.769296		-0.682795	0.622957	0.480868	-1.41992	0.15563		-0.219009	0.859156	0.498498	-0.439337
ENSMUSG00000052291	5330438D12Rik	102633868	27.0486	0.0566099	1.04002	0.213335	0.265357	0.790734	0.902896	-0.0285701	0.980391	0.218506	-0.130752	0.895971	0.949482	-0.0851801	0.942667	0.215566	-0.395147	0.692735	0.851289	0.141409	1.10298	0.218258	0.647896	0.517052	0.794647	0.263545	1.20042	0.2186	1.2056	0.227971	0.523311	0.122136	1.08834	0.214742	0.568756	0.569522	0.873333	-0.039941	0.972695	0.219199	-0.182214	0.855415	0.986535	0.0448577	1.03158	0.212368	0.211226
ENSMUSG00000097827	5330439K02Rik		22.281	0.202195	1.15045	0.334279	0.604868	0.545267	0.759175	-0.427695	0.743448	0.349338	-1.2243	0.220839	0.435877	-0.62989	0.646226	0.344608	-1.82785	0.0675724	0.223395	0.264948	1.20159	0.329027	0.805245	0.420679	0.728804	0.153817	1.11251	0.332507	0.462597	0.643653	0.842165	-0.111131	0.925862	0.328162	-0.338646	0.734876	0.929724	0.260575	1.19796	0.33627	0.774897	0.438401	0.887942	0.323328	1.25121	0.326992	0.988793
ENSMUSG00000097699	5430400D12Rik		15.0605	0.479166	1.39394	0.29993	1.59759	0.110133	0.312545	0.495481	1.40979	0.303666	1.63166	0.10275	0.275949	0.0163145	1.01137	0.287214	0.0568027	0.954702	0.980728	-0.348748	0.785265	0.285824	-1.22015	0.222408	0.545512	-0.48414	0.714923	0.294099	-1.64618	0.0997266	0.335643	-0.135392	0.910422	0.301475	-0.449098	0.653361	0.901323	0.780075	1.71722	0.297474	2.62233	0.00873307	0.246128	-0.0478393	0.967384	0.288379	-0.16589
ENSMUSG00000085776	5430402O13Rik	73183	43.6596	-0.354778	0.78199	0.169009	-2.09917	0.0358023	0.154579	-0.550881	0.682603	0.175657	-3.13612	0.00171202	0.0176896	-0.196103	0.872905	0.179303	-1.09369	0.27409	0.527002	-0.37801	0.769498	0.167177	-2.26113	0.0237512	0.16334	-0.674223	0.62667	0.175173	-3.8489	0.000118651	0.00416197	-0.296213	0.814387	0.179733	-1.64807	0.0993384	0.502334	0.199576	1.14836	0.163706	1.21911	0.222804	0.764332	0.176344	1.13002	0.172373	1.02303
ENSMUSG00000072763	5430403G16Rik	77200	16.0543	-0.261092	0.834456	0.282327	-0.924785	0.355078	0.609694	-0.299586	0.812485	0.288127	-1.03977	0.298446	0.521095	-0.0384946	0.97367	0.292052	-0.131808	0.895137	0.956182	-0.275257	0.826303	0.289125	-0.952033	0.34108	0.662137	0.023021	1.01608	0.284808	0.0808298	0.935577	0.976935	0.298278	1.22968	0.290988	1.02505	0.305339	0.727804	-0.00239214	0.998343	0.280594	-0.00852529	0.993198	0.999914	-0.0165571	0.988589	0.290807	-0.056935
ENSMUSG00000085741	5430405H02Rik	74487	110.172	0.0349679	1.02453	0.142243	0.245833	0.805812	0.909899	-0.232785	0.850991	0.145472	-1.6002	0.109553	0.286225	-0.267753	0.830612	0.144555	-1.85226	0.0639889	0.215635	-0.0240375	0.983477	0.145465	-0.165246	0.86875	0.95562	-0.0187912	0.987059	0.146507	-0.128261	0.897942	0.962915	0.00524631	1.00364	0.146402	0.035835	0.971414	0.995151	-0.0776912	0.947573	0.144378	-0.538112	0.5905	0.936015	-0.136697	0.9096	0.143346	-0.953613
ENSMUSG00000097772	5430416N02Rik		13.7004	-0.256688	0.837007	0.338245	-0.758883	0.447923	0.686656	-0.104062	0.930409	0.33872	-0.307223	0.758674	0.874156	0.152626	1.11159	0.342511	0.445609	0.65588	0.82884	-0.53492	0.690197	0.342318	-1.56264	0.118138		-0.394205	0.760909	0.342256	-1.15179	0.249409		0.140715	1.10245	0.354559	0.396872	0.691462	0.915309	0.197072	1.14637	0.331991	0.593606	0.552776	0.925739	-0.0811597	0.945297	0.348388	-0.232958
ENSMUSG00000102808	5430420F09Rik		7.21351	-0.825938	0.564115	0.493612	-1.67325	0.0942775	0.284639	0.204443	1.15224	0.454321	0.449998	0.652712	0.80705	1.03038	2.04256	0.489176	2.10636	0.035173	0.145347	-0.19104	0.875974	0.436701	-0.437461	0.661777		-0.303855	0.810085	0.445776	-0.681631	0.495472		-0.112815	0.924782	0.450458	-0.250445	0.802243		0.492906	1.40728	0.44569	1.10594	0.268753		1.1278	2.18526	0.485511	2.32292
ENSMUSG00000119988	5430427G11Rik		54.1037	-0.362915	0.777592	0.178141	-2.03723	0.0416271	0.17198	-0.28794	0.819071	0.179401	-1.60501	0.108492	0.284686	0.0749747	1.05334	0.182394	0.41106	0.681029	0.844092	-0.397846	0.758991	0.177435	-2.24221	0.0249479	0.168182	-0.618234	0.651468	0.182602	-3.38569	0.000709996	0.0156588	-0.220388	0.858334	0.18654	-1.18145	0.237423	0.666857	0.173285	1.12762	0.174186	0.99483	0.319819	0.832379	0.138354	1.10065	0.18132	0.763037
ENSMUSG00000109953	5430430B14Rik		6.66903	-0.036889	0.974755	0.394425	-0.0935261	0.925486	0.96809	-0.0790312	0.946693	0.402578	-0.196313	0.844365	0.923385	-0.0421422	0.971212	0.400475	-0.10523	0.916193	0.965253	0.980921	1.97373	0.4491	2.18419	0.0289482		0.32848	1.25569	0.482635	0.680597	0.496127		-0.652442	0.636203	0.434573	-1.50134	0.133268		-0.932791	0.523844	0.448906	-2.07792	0.0377169		0.0850199	1.0607	0.394646	0.215433
ENSMUSG00000108322	5430431A17Rik	71368	776.913	-0.570523	0.673373	0.292624	-1.94968	0.0512147	0.195259	-0.446289	0.733928	0.292651	-1.52499	0.127263	0.313592	0.124233	1.08993	0.292869	0.424195	0.671424	0.838197	-0.18391	0.880314	0.292753	-0.628209	0.529867	0.80047	-0.267882	0.830538	0.292883	-0.914639	0.360381	0.651599	-0.0839719	0.943457	0.292961	-0.286631	0.774395	0.940893	-0.220448	0.858299	0.292541	-0.753564	0.451111	0.894674	0.166164	1.12207	0.292837	0.56743
ENSMUSG00000108780	5430434F05Rik		22.976	-0.214678	0.861738	0.388962	-0.551926	0.580999	0.784116	-0.248983	0.841489	0.391694	-0.635658	0.524999	0.716698	-0.0343053	0.976502	0.392949	-0.0873021	0.930431	0.971892	-0.520299	0.697227	0.394473	-1.31897	0.187179	0.502789	-0.359932	0.779201	0.394083	-0.913341	0.361063	0.651983	0.160367	1.11757	0.40059	0.400328	0.688915	0.91448	0.0749702	1.05334	0.387778	0.193333	0.846698	0.984176	-0.230651	0.85225	0.395637	-0.582987
ENSMUSG00000087174	5530601H04Rik	71445	111.661	-0.00466499	0.996772	0.123038	-0.037915	0.969755	0.985672	0.0945849	1.06776	0.123649	0.764945	0.444304	0.655077	0.0992499	1.07122	0.122829	0.808035	0.41907	0.667424	-0.0796061	0.946316	0.122128	-0.651825	0.514514	0.79301	-0.163264	0.893002	0.124138	-1.31518	0.18845	0.471351	-0.0836581	0.943662	0.124469	-0.672119	0.501508	0.842594	0.211595	1.15797	0.122829	1.72268	0.084946	0.58899	0.136653	1.09935	0.122339	1.11701
ENSMUSG00000087424	5730405O15Rik	70489	33.1082	-0.899792	0.535964	0.232276	-3.8738	0.000107152	0.00260283	-0.506469	0.703943	0.227986	-2.22149	0.0263177	0.117048	0.393323	1.31342	0.240509	1.63538	0.10197	0.290573	-0.377299	0.769878	0.224263	-1.6824	0.0924915	0.35172	-0.752868	0.593423	0.233695	-3.22158	0.00127485	0.0233891	-0.375569	0.770801	0.238177	-1.57685	0.11483	0.531995	0.0793679	1.05656	0.21939	0.361765	0.717527	0.959537	0.601861	1.51767	0.236884	2.54075
ENSMUSG00000073755	5730409E04Rik	230757	265.254	-0.388413	0.763969	0.0772118	-5.03049	4.89229e-07	4.36473e-05	-0.0109768	0.99242	0.0759698	-0.144488	0.885115	0.944247	0.377436	1.29903	0.0776514	4.86065	1.17001e-06	4.70922e-05	-0.274102	0.826965	0.0771919	-3.55092	0.000383891	0.00991245	-0.18647	0.878753	0.0775162	-2.40556	0.0161475	0.11897	0.087632	1.06262	0.078857	1.11128	0.266449	0.694794	0.0627517	1.04446	0.0756712	0.829268	0.406953	0.873686	0.177063	1.13058	0.0787028	2.24976
ENSMUSG00000116506	5730414N17Rik		6.31036	-0.385369	0.765583	0.459403	-0.838848	0.401555	0.649574	-0.666923	0.629848	0.478763	-1.39301	0.163616	0.36534	-0.281555	0.822704	0.487908	-0.577065	0.563896	0.771957	-0.168393	0.889833	0.491982	-0.342274	0.732144		0.12089	1.08741	0.485607	0.248947	0.803402		0.289283	1.22203	0.491065	0.589093	0.555799		-0.421702	0.746544	0.468469	-0.900169	0.36803		-0.204726	0.867704	0.483357	-0.42355
ENSMUSG00000097766	5730420D15Rik	70523	6.43602	-0.632979	0.644843	0.388572	-1.62899	0.103316	0.300915	-0.779835	0.582433	0.404352	-1.92861	0.0537797	0.184409	-0.146856	0.903217	0.423452	-0.346807	0.728736	0.870138	-0.0562372	0.961769	0.429614	-0.130902	0.895853		-0.0262345	0.98198	0.435151	-0.0602882	0.951926		0.0300027	1.02101	0.435776	0.0688489	0.94511		-0.667892	0.629426	0.3995	-1.67182	0.0945597		-0.0911504	0.938774	0.419472	-0.217298
ENSMUSG00000121082	5730424H11Rik		43.984	-0.158147	0.896175	0.20027	-0.789672	0.429719	0.671838	-0.306384	0.808666	0.204631	-1.49725	0.134328	0.325001	-0.148236	0.902353	0.205287	-0.722091	0.470239	0.705996	-0.20271	0.868917	0.205296	-0.987401	0.323446	0.646212	-0.0794722	0.946404	0.205504	-0.386719	0.698964	0.87184	0.123238	1.08918	0.207699	0.593348	0.552948	0.864763	-0.0519739	0.964616	0.201343	-0.258136	0.796302	0.974407	-0.0965362	0.935276	0.204243	-0.472653
ENSMUSG00000057181	5730455P16Rik	70591	1183.64	-0.070332	0.952419	0.0634556	-1.10837	0.267704	0.525102	0.154746	1.11323	0.0633762	2.4417	0.0146181	0.0787224	0.225078	1.16884	0.0633157	3.55486	0.000378187	0.00506341	-0.150787	0.900759	0.0638876	-2.36019	0.0182653	0.139498	0.0117978	1.00821	0.0638397	0.184804	0.853383	0.944867	0.162585	1.11929	0.064032	2.53912	0.0111132	0.203767	0.0248231	1.01735	0.0636055	0.390266	0.69634	0.955513	-0.055632	0.962173	0.0637383	-0.872819
ENSMUSG00000087179	5730471H19Rik		7.93044	-0.865374	0.548904	0.445407	-1.94289	0.05203	0.197278	-0.532056	0.691569	0.437981	-1.21479	0.224445	0.440728	0.333318	1.25991	0.466014	0.715254	0.474452	0.708588	0.0230835	1.01613	0.421471	0.054769	0.956323		-0.02243	0.984573	0.42749	-0.0524691	0.958155		-0.0455135	0.968945	0.425524	-0.106959	0.914822	0.982772	-0.0288336	0.980212	0.419738	-0.0686943	0.945233	0.996128	0.859624	1.81457	0.44704	1.92292
ENSMUSG00000029089	5730480H06Rik,5730480H06Rik	66768,70592	118.728	0.293274	1.22542	0.126769	2.31346	0.0206974	0.108386	-0.234929	0.849727	0.132441	-1.77383	0.0760909	0.230429	-0.528203	0.693418	0.129607	-4.07542	4.59318e-05	0.000960102	0.114658	1.08272	0.126953	0.903154	0.366444	0.683981	0.0470717	1.03317	0.128507	0.366298	0.714143	0.879012	-0.0675867	0.954233	0.127367	-0.530644	0.595665	0.88149	0.18643	1.13794	0.128883	1.4465	0.148036	0.686126	0.0078144	1.00543	0.124806	0.0626123
ENSMUSG00000107468	5730507A11Rik		25.2197	-0.0573139	0.961052	0.237761	-0.241057	0.809511	0.912285	-0.32765	0.796833	0.246606	-1.32864	0.183968	0.391214	-0.270336	0.829126	0.245887	-1.09943	0.27158	0.524363	-0.129183	0.914349	0.241426	-0.535081	0.592594	0.832028	-0.296482	0.814236	0.247903	-1.19596	0.231713	0.527414	-0.167299	0.890508	0.24952	-0.670485	0.502548	0.843271	0.0569384	1.04026	0.239131	0.238106	0.811799	0.976053	-0.0149303	0.989704	0.24007	-0.0621917
ENSMUSG00000073197	5730507C01Rik	236366	10.085	-0.80917	0.57071	0.421299	-1.92065	0.0547753	0.203619	-0.80947	0.570591	0.427631	-1.89292	0.0583689	0.194731	-0.000300245	0.999792	0.446527	-0.000672402	0.999464	0.999722	-0.24687	0.842723	0.412246	-0.598841	0.549279		-0.291322	0.817153	0.417565	-0.697668	0.485385		-0.0444523	0.969658	0.422813	-0.105135	0.916269	0.982843	-0.0329394	0.977427	0.404049	-0.0815233	0.935026	0.995451	0.529361	1.44329	0.429166	1.23346
ENSMUSG00000103586	5830405F06Rik		7.2316	-0.125849	0.916465	0.470621	-0.267411	0.789153	0.901861	0.71933	1.64642	0.450072	1.59826	0.109986	0.286642	0.845179	1.79649	0.45112	1.87351	0.0609978	0.209123	-0.719092	0.60748	0.500553	-1.4366	0.150833		0.188644	1.13969	0.466575	0.404317	0.68598		0.907736	1.8761	0.497523	1.82451	0.0680751		0.0895847	1.06406	0.46971	0.190724	0.848742		-0.503658	0.705316	0.501408	-1.00449
ENSMUSG00000110148	5830408C22Rik		21.9287	0.252646	1.19139	0.255087	0.990432	0.321963	0.579294	0.193285	1.14336	0.259228	0.745616	0.4559	0.663843	-0.0593617	0.959689	0.252604	-0.234999	0.814209	0.915595	0.30121	1.23218	0.259107	1.16249	0.245035	0.570543	-0.603748	0.658042	0.284939	-2.11887	0.0341017	0.184707	-0.904959	0.534048	0.278667	-3.24745	0.00116443	0.0604572	-0.00581707	0.995976	0.263753	-0.022055	0.982404	0.999663	0.0427471	1.03007	0.25028	0.170797
ENSMUSG00000078684	5830417I10Rik		789.252	-0.378934	0.769006	0.0986861	-3.83979	0.00012314	0.00291085	-0.620636	0.650384	0.0993848	-6.24478	4.24406e-10	1.08112e-07	-0.241702	0.845747	0.0997385	-2.42336	0.0153778	0.0814316	-0.396782	0.759551	0.0990751	-4.00486	6.20533e-05	0.00231758	-0.488418	0.712806	0.0994782	-4.9098	9.11689e-07	8.66726e-05	-0.0916361	0.938458	0.100004	-0.916325	0.359497	0.764732	-0.00679285	0.995303	0.0984366	-0.0690074	0.944984	0.996128	-0.0246409	0.983065	0.099323	-0.248089
ENSMUSG00000086236	5830418P13Rik	100529079	12.4109	0.811297	1.75479	0.397798	2.03947	0.0414033	0.171312	-0.0614178	0.958322	0.424646	-0.144633	0.885001	0.944247	-0.872715	0.546118	0.402526	-2.1681	0.0301512	0.131057	0.745029	1.67601	0.382263	1.949	0.0512958		-0.048143	0.96718	0.4025	-0.11961	0.904792		-0.793172	0.577074	0.386465	-2.05238	0.0401332	0.354141	0.463689	1.37906	0.409461	1.13244	0.257451	0.794329	0.397421	1.31715	0.369743	1.07486
ENSMUSG00000097471	5830432E09Rik	67765	8.95236	-0.312656	0.805158	0.329334	-0.94936	0.342438	0.598771	-0.306993	0.808325	0.335833	-0.914124	0.360652	0.582283	0.00566296	1.00393	0.343261	0.0164975	0.986837	0.994082	-0.38321	0.76673	0.335184	-1.14328	0.252921		-1.02333	0.491979	0.374898	-2.72962	0.00634072		-0.64012	0.64166	0.385746	-1.65943	0.0970286	0.498417	0.0815966	1.05819	0.322113	0.253317	0.800023	0.974629	0.0110428	1.00768	0.342129	0.0322768
ENSMUSG00000084803	5830444B04Rik	641454	31.5387	0.26303	1.2	0.249184	1.05557	0.291166	0.548978	-0.387374	0.76452	0.262597	-1.47516	0.140169	0.332956	-0.650404	0.637102	0.257641	-2.52446	0.0115877	0.0664312	-0.205797	0.86706	0.246347	-0.835392	0.403497	0.716148	-0.415924	0.749539	0.251851	-1.65147	0.0986433	0.334138	-0.210127	0.864461	0.254038	-0.827148	0.408153	0.795258	0.448596	1.36471	0.249251	1.79978	0.0718953	0.558156	-0.0202303	0.986075	0.24628	-0.0821437
ENSMUSG00000102744	5830444F18Rik		13.6287	-0.182099	0.88142	0.383879	-0.474366	0.635239	0.817029	0.039992	1.02811	0.382722	0.104494	0.916778	0.959603	0.222091	1.16642	0.384499	0.577612	0.563526	0.771814	-0.442305	0.735958	0.384758	-1.14957	0.250323		-0.318353	0.801985	0.385108	-0.826659	0.40843		0.123952	1.08972	0.394103	0.314517	0.753128	0.934723	0.24406	1.18432	0.378834	0.644241	0.519419	0.91637	-0.0161457	0.988871	0.389727	-0.0414283
ENSMUSG00000115007	5830448L01Rik		12.8767	-0.622542	0.649525	0.293681	-2.11979	0.0340234	0.149669	0.113085	1.08154	0.275755	0.410094	0.681737	0.824708	0.735628	1.66512	0.292747	2.51285	0.0119761	0.0680134	0.173049	1.12744	0.29812	0.580469	0.561598		-0.182411	0.881229	0.315415	-0.578321	0.563048		-0.355461	0.78162	0.30873	-1.15137	0.249582	0.679047	-0.364825	0.776563	0.291236	-1.25268	0.210322	0.752439	0.430766	1.34795	0.300509	1.43346
ENSMUSG00000052658	5830454E08Rik	76100	27.0761	-0.233666	0.850471	0.202881	-1.15174	0.249426	0.504007	-0.00339253	0.997651	0.20158	-0.0168297	0.986573	0.994121	0.230274	1.17306	0.204536	1.12584	0.260235	0.512268	0.138235	1.10056	0.209083	0.661149	0.508517	0.788994	0.308681	1.23857	0.208451	1.48083	0.138651	0.399492	0.170445	1.12541	0.204318	0.834215	0.40416	0.793272	-0.20401	0.868134	0.206618	-0.987377	0.323458	0.835308	0.167892	1.12342	0.205391	0.817426
ENSMUSG00000110972	5830462O15Rik		9.52173	-0.669465	0.62874	0.401313	-1.66819	0.0952789	0.286131	-0.0861955	0.942004	0.387056	-0.222695	0.823773	0.912286	0.58327	1.49824	0.405658	1.43784	0.150481	0.369933	-0.110479	0.92628	0.393541	-0.280731	0.778916		-0.200651	0.870158	0.401226	-0.500095	0.617008		-0.0901719	0.939411	0.403331	-0.223568	0.823094	0.955291	-0.0633492	0.95704	0.386967	-0.163707	0.869962	0.989827	0.495637	1.40994	0.407656	1.21582
ENSMUSG00000104830	5830487J09Rik		11.0318	-1.14889	0.450972	0.359187	-3.19858	0.00138105	0.0166586	-0.82847	0.563126	0.353676	-2.34245	0.0191575	0.0942506	0.320421	1.24869	0.381652	0.839564	0.401153	0.651329	0.0589362	1.0417	0.358105	0.164578	0.869276		-0.656985	0.634202	0.388577	-1.69074	0.0908856		-0.715921	0.608816	0.385992	-1.85475	0.0636314	0.422411	-0.557137	0.679649	0.34546	-1.61274	0.106801	0.628004	0.65069	1.56992	0.371365	1.75216
ENSMUSG00000107201	5930420M18Rik		20.7471	-0.0980592	0.934289	0.262967	-0.372896	0.709226	0.860422	0.0383392	1.02693	0.263745	0.145365	0.884423	0.943905	0.136398	1.09916	0.263765	0.51712	0.605072	0.797674	-0.241806	0.845686	0.258625	-0.93497	0.349804	0.670311	-0.111873	0.925386	0.258829	-0.432229	0.665575	0.853428	0.129933	1.09424	0.263061	0.493927	0.621358	0.890753	0.296647	1.22829	0.258668	1.14683	0.251454	0.790422	0.1529	1.1118	0.262924	0.581539
ENSMUSG00000106951	5930430L01Rik	319982	193.758	-0.275336	0.826258	0.190322	-1.44668	0.147986	0.374465	-0.418031	0.748445	0.191401	-2.18406	0.0289576	0.12422	-0.142695	0.905825	0.191874	-0.743695	0.457061	0.695981	-0.236742	0.84866	0.191231	-1.23799	0.215721	0.536481	-0.179624	0.882933	0.191503	-0.937969	0.34826	0.641467	0.0571176	1.04039	0.192148	0.297258	0.76627	0.938035	-0.0488806	0.966686	0.190215	-0.256976	0.797197	0.974407	-0.0102868	0.992895	0.191338	-0.0537621
ENSMUSG00000105326	6030400A10Rik		17.4306	0.108373	1.07801	0.25684	0.42195	0.673061	0.839322	-0.0668513	0.954719	0.265977	-0.251343	0.801549	0.899273	-0.175225	0.88563	0.260952	-0.671482	0.501914	0.730221	0.193673	1.14367	0.25669	0.754504	0.450547	0.749847	0.0677241	1.04806	0.263442	0.257074	0.797122	0.918571	-0.125949	0.916401	0.25753	-0.489068	0.624794	0.892265	0.0847966	1.06054	0.262282	0.323303	0.746466	0.966619	0.170097	1.12513	0.251126	0.677336
ENSMUSG00000097760	6030442K20Rik		13.061	-0.556876	0.679772	0.28473	-1.95581	0.0504879	0.193745	-0.698951	0.61602	0.295856	-2.36247	0.0181535	0.0910734	-0.142075	0.906215	0.30796	-0.461342	0.644553	0.821399	-0.0420909	0.971246	0.295111	-0.142627	0.886585		-0.102981	0.931107	0.30164	-0.341403	0.732801		-0.0608897	0.958673	0.301633	-0.201867	0.840021	0.959722	-0.331051	0.794957	0.283599	-1.16732	0.243082	0.78465	0.183734	1.13582	0.296197	0.620311
ENSMUSG00000097207	6030443J06Rik	320719	57.8938	-0.663999	0.631126	0.147727	-4.49476	6.96485e-06	0.000335422	-0.242343	0.845371	0.143875	-1.6844	0.0921045	0.258598	0.421655	1.33946	0.151608	2.78122	0.0054155	0.0380559	-0.0129368	0.991073	0.148053	-0.0873797	0.93037	0.976725	-0.082473	0.944437	0.151115	-0.545762	0.58523	0.809237	-0.0695361	0.952944	0.150727	-0.46134	0.644555	0.898601	-0.243463	0.844715	0.144179	-1.68861	0.0912945	0.600033	0.4076	1.32648	0.15151	2.69025
ENSMUSG00000066178	6030445D17Rik		13.6367	-0.676419	0.625717	0.317704	-2.12908	0.0332474	0.147733	-0.703025	0.614283	0.324358	-2.16743	0.0302019	0.127471	-0.0266062	0.981727	0.338856	-0.0785178	0.937416	0.973863	-0.247796	0.842182	0.310127	-0.799014	0.424282		-0.550194	0.682928	0.323417	-1.70119	0.0889071		-0.302398	0.810904	0.328257	-0.921222	0.356934	0.763613	0.0298069	1.02088	0.3036	0.0981783	0.921791	0.993834	0.45843	1.37405	0.323948	1.41514
ENSMUSG00000022195	6030458C11Rik	77877	508.23	-0.199413	0.870905	0.0611683	-3.26007	0.00111386	0.0143285	-0.10192	0.931792	0.061445	-1.65872	0.0971731	0.267213	0.0974931	1.06991	0.0617841	1.57796	0.114574	0.312422	-0.0376461	0.974243	0.0621962	-0.605281	0.544993	0.808979	-0.0618851	0.958012	0.0628494	-0.984658	0.324792	0.621148	-0.024239	0.983339	0.0628454	-0.385692	0.699725	0.917813	-0.100741	0.932554	0.0615168	-1.63761	0.101503	0.616909	0.0610261	1.04321	0.0618515	0.986656
ENSMUSG00000097577	6230400D17Rik	76133	75.5842	-0.456724	0.728639	0.173804	-2.62781	0.00859353	0.0596311	-0.636893	0.643097	0.177063	-3.59698	0.000321935	0.0053089	-0.180169	0.8826	0.179567	-1.00335	0.315692	0.570503	-0.310559	0.806329	0.1812	-1.7139	0.0865478	0.340253	-0.195513	0.873262	0.181431	-1.07762	0.281205	0.580338	0.115046	1.08301	0.184012	0.625208	0.531835	0.857508	-0.396975	0.759449	0.174936	-2.26926	0.0232525	0.372059	-0.250809	0.840425	0.180108	-1.39255
ENSMUSG00000120051	6230426M11Rik		15.4139	0.0829746	1.0592	0.296499	0.279847	0.779595	0.897913	0.519903	1.43386	0.289208	1.79768	0.0722278	0.223126	0.436929	1.35372	0.283507	1.54116	0.123278	0.327614	-0.107038	0.928492	0.276387	-0.387275	0.698552	0.887216	0.14554	1.10614	0.273421	0.532292	0.594524	0.814841	0.252577	1.19133	0.27517	0.917898	0.358672	0.763613	0.56334	1.47769	0.288624	1.95181	0.0509603	0.495983	0.373328	1.29534	0.284601	1.31176
ENSMUSG00000018451	6330403K07Rik	103712	9.57515	0.036093	1.02533	0.346383	0.1042	0.917011	0.964218	0.229147	1.17214	0.345552	0.663135	0.507244	0.702048	0.193054	1.14318	0.340595	0.566815	0.57084	0.775918	-0.895555	0.53754	0.341003	-2.62624	0.00863346		-0.402464	0.756565	0.325626	-1.23597	0.21647		0.493091	1.40746	0.356605	1.38274	0.166745	0.600882	0.720451	1.6477	0.330553	2.17953	0.0292921	0.410459	-0.211196	0.863821	0.356369	-0.592634
ENSMUSG00000075585	6330403L08Rik		132.126	0.122736	1.0888	0.139422	0.88032	0.378686	0.62995	0.111093	1.08005	0.14049	0.790756	0.429087	0.643065	-0.0116424	0.991963	0.139134	-0.0836771	0.933313	0.97267	0.0324834	1.02277	0.142511	0.227936	0.819696	0.937362	0.150883	1.11025	0.142632	1.05785	0.290124	0.58955	0.1184	1.08553	0.142149	0.832927	0.404886	0.793603	-0.0800768	0.946007	0.141888	-0.564366	0.572505	0.931548	-0.170329	0.88864	0.140056	-1.21615
ENSMUSG00000116733	6330408M09Rik		15.9703	-0.245115	0.843749	0.275988	-0.888137	0.374467	0.625728	-0.0490018	0.966605	0.275346	-0.177965	0.858751	0.931691	0.196113	1.14561	0.278916	0.703128	0.481976	0.71475	-0.132971	0.911952	0.283811	-0.468519	0.639413	0.858009	-0.456266	0.728871	0.298204	-1.53005	0.126005	0.380564	-0.323295	0.799243	0.30048	-1.07593	0.281959	0.707519	-0.0907922	0.939007	0.276927	-0.327856	0.74302	0.96617	0.021352	1.01491	0.282895	0.075477
ENSMUSG00000105960	6330410L21Rik	319224	19.8184	-0.877952	0.544139	0.257885	-3.40443	0.00066303	0.00980615	-0.159142	0.895558	0.243494	-0.653576	0.513385	0.707027	0.71881	1.64582	0.262341	2.73999	0.00614418	0.0417892	0.22291	1.16709	0.264636	0.842328	0.399604	0.713439	0.398142	1.31781	0.263802	1.50924	0.131236	0.388496	0.175232	1.12915	0.256844	0.68225	0.495081	0.839531	-0.609868	0.655257	0.255564	-2.38636	0.0170163	0.327778	0.490995	1.40541	0.266878	1.83977
ENSMUSG00000117322	6330415G19Rik	320020	11.2467	0.207229	1.15447	0.310814	0.666729	0.504945	0.729768	0.0284706	1.01993	0.322275	0.0883424	0.929605	0.966497	-0.178759	0.883463	0.312669	-0.571718	0.567513	0.774173	0.0729295	1.05185	0.308962	0.236047	0.813396		-0.061198	0.958468	0.318243	-0.1923	0.847507		-0.134128	0.911221	0.314588	-0.42636	0.669846	0.907349	0.212627	1.1588	0.316603	0.67159	0.501845	0.910121	0.0783278	1.05579	0.303027	0.258485
ENSMUSG00000085227	6330418K02Rik	69004	14.4603	-0.0869315	0.941523	0.266804	-0.325825	0.744557	0.879477	-0.274831	0.826547	0.277892	-0.988986	0.32267	0.546009	-0.1879	0.877883	0.277734	-0.676547	0.498693	0.727171	-0.00516588	0.996426	0.283193	-0.0182415	0.985446	0.99448	0.361744	1.28498	0.276552	1.30805	0.190856	0.474823	0.36691	1.28959	0.275317	1.33268	0.182636	0.622132	-0.192926	0.87483	0.275819	-0.699465	0.484261	0.903827	-0.111161	0.925843	0.274421	-0.405074
ENSMUSG00000045327	6330549D23Rik	229613	60.1842	-0.0439074	0.970024	0.139889	-0.313874	0.753617	0.884865	-0.299887	0.812316	0.145943	-2.05482	0.0398968	0.152558	-0.255979	0.837418	0.145311	-1.7616	0.0781376	0.245036	-0.0107086	0.992605	0.142607	-0.0750917	0.940142	0.98009	-0.138513	0.908455	0.146441	-0.94586	0.34422	0.63845	-0.127804	0.915223	0.14604	-0.875129	0.381503	0.777129	0.00113993	1.00079	0.141787	0.00803974	0.993585	0.999914	0.0343387	1.02409	0.14072	0.244021
ENSMUSG00000093424	6330562C20Rik		18.3017	0.213506	1.1595	0.264465	0.80731	0.419488	0.66466	0.0213331	1.0149	0.274124	0.0778229	0.937969	0.97041	-0.192172	0.875287	0.266156	-0.72203	0.470276	0.705998	0.911604	1.88114	0.261138	3.49089	0.000481415	0.0118282	0.769712	1.70493	0.266538	2.88782	0.00387923	0.0485206	-0.141892	0.90633	0.242143	-0.585981	0.557888	0.866829	-0.092588	0.937839	0.278253	-0.332748	0.739324	0.965573	0.60551	1.52152	0.246395	2.45748
ENSMUSG00000102555	6430511E19Rik		341.717	0.206117	1.15358	0.182879	1.12707	0.259715	0.515331	-0.102346	0.931517	0.183782	-0.55689	0.577603	0.756436	-0.308463	0.807501	0.183218	-1.68359	0.0922619	0.273258	-0.0710652	0.951935	0.183037	-0.388255	0.697827	0.886901	-0.159563	0.895296	0.183484	-0.869629	0.384503	0.670506	-0.0884974	0.940502	0.183551	-0.482141	0.629706	0.894177	0.204009	1.1519	0.183207	1.11354	0.265475	0.797553	-0.073173	0.950545	0.182709	-0.400489
ENSMUSG00000031824	6430548M08Rik	234797	220.224	0.0381831	1.02682	0.153235	0.24918	0.803222	0.908758	-0.381012	0.767899	0.155368	-2.45231	0.0141942	0.0772558	-0.419195	0.747842	0.154914	-2.70599	0.00681008	0.0451054	0.430924	1.3481	0.154475	2.78961	0.00527723	0.065021	0.10853	1.07813	0.156048	0.69549	0.486748	0.745562	-0.322394	0.799742	0.154437	-2.08755	0.0368385	0.341837	-0.249171	0.84138	0.154895	-1.60864	0.107694	0.628004	0.14357	1.10464	0.15281	0.939531
ENSMUSG00000074646	6430550D23Rik	320095	11.5567	-0.420175	0.747334	0.347767	-1.20821	0.226967	0.476638	-0.0499789	0.96595	0.342012	-0.146132	0.883817	0.943581	0.370196	1.29253	0.350862	1.05511	0.291377	0.545641	-0.848295	0.555441	0.354331	-2.39408	0.0166623		-1.09588	0.467852	0.370522	-2.95766	0.00309989		-0.247582	0.842307	0.391971	-0.631633	0.527627	0.855357	0.265879	1.20237	0.334668	0.794455	0.426931	0.883437	-0.162241	0.893636	0.366728	-0.442402
ENSMUSG00000097828	6430562O15Rik		107.433	-0.227305	0.854229	0.14768	-1.53918	0.123761	0.335671	0.449451	1.36552	0.144086	3.11933	0.00181264	0.018467	0.676756	1.59854	0.14509	4.66439	3.09538e-06	0.000105608	-0.185793	0.879166	0.148726	-1.24923	0.211579	0.531953	0.158351	1.11601	0.147035	1.07696	0.281499	0.580412	0.344144	1.2694	0.148265	2.32114	0.0202795	0.268791	0.0352351	1.02472	0.147097	0.239537	0.81069	0.97569	0.0767472	1.05464	0.149302	0.514039
ENSMUSG00000037977	6430571L13Rik	235599	30.9888	-0.11835	0.921241	0.2024	-0.584734	0.558726	0.768434	0.228292	1.17145	0.199206	1.14601	0.25179	0.470964	0.346643	1.2716	0.199649	1.73626	0.0825179	0.253955	-0.0763595	0.948448	0.205011	-0.372466	0.709546	0.892581	0.0743427	1.05288	0.204792	0.363016	0.716593	0.879551	0.150702	1.11011	0.205473	0.733442	0.463289	0.825738	0.0336933	1.02363	0.203149	0.165855	0.868271	0.989325	0.0756839	1.05386	0.204268	0.370512
ENSMUSG00000097583	6430590A07Rik	619719	136.391	-0.274873	0.826523	0.165257	-1.66331	0.0962501	0.288095	-0.507364	0.703507	0.167537	-3.02837	0.00245875	0.0229294	-0.232491	0.851164	0.168295	-1.38145	0.167142	0.393801	-0.156077	0.897462	0.166369	-0.938138	0.348174	0.668692	-0.348046	0.785648	0.168273	-2.06834	0.0386081	0.197975	-0.191969	0.87541	0.168866	-1.13681	0.255617	0.683738	-0.0572646	0.961085	0.165127	-0.346792	0.728747	0.962106	0.0615318	1.04357	0.166498	0.369566
ENSMUSG00000085427	6430710C18Rik	76218	34.6552	-0.358322	0.780072	0.235999	-1.51832	0.128934	0.343682	0.00559677	1.00389	0.233112	0.0240089	0.980846	0.990542	0.363918	1.28692	0.23685	1.53649	0.124418	0.329647	-0.471187	0.721371	0.236978	-1.98831	0.046777	0.242018	-0.255	0.837987	0.23567	-1.08202	0.279242	0.578424	0.216187	1.16166	0.242002	0.893329	0.371681	0.772202	0.153471	1.11224	0.231379	0.663286	0.507148	0.913925	0.0406047	1.02854	0.241491	0.168142
ENSMUSG00000079499	6530402F18Rik	76220	48.8601	0.162816	1.11947	0.189364	0.859803	0.389897	0.639588	-0.466512	0.723712	0.201869	-2.31096	0.0208352	0.099819	-0.629328	0.646478	0.19858	-3.16914	0.00152892	0.0148297	1.14326	2.2088	0.188323	6.07073	1.27332e-09	1.91939e-07	0.672801	1.59417	0.194233	3.46388	0.000532439	0.0127087	-0.470458	0.721735	0.179573	-2.61987	0.00879624	0.182689	-0.216885	0.860421	0.197638	-1.09739	0.272473	0.799948	0.763559	1.69767	0.179621	4.25095
ENSMUSG00000043340	6530409C15Rik		7.2717	-0.616481	0.65226	0.400706	-1.53848	0.12393	0.335769	-1.2186	0.429699	0.437341	-2.78638	0.00532997	0.0395441	-0.602121	0.658785	0.452009	-1.3321	0.182828	0.416252	0.482223	1.39689	0.421702	1.14352	0.252824		-0.322521	0.799671	0.460699	-0.70007	0.483884		-0.804745	0.572463	0.442671	-1.81793	0.0690746		-0.732038	0.602053	0.413304	-1.77119	0.0765297		0.366666	1.28937	0.409363	0.895697
ENSMUSG00000121226	6720407P12Rik		34.8249	0.0196552	1.01372	0.214898	0.0914628	0.927125	0.968573	-0.176655	0.884752	0.220885	-0.79976	0.42385	0.638231	-0.19631	0.87278	0.219116	-0.895918	0.370296	0.62225	-0.222479	0.857092	0.21327	-1.04318	0.296866	0.624068	-0.350038	0.784563	0.217774	-1.60734	0.107979	0.348584	-0.127559	0.915379	0.220388	-0.578793	0.562729	0.868818	0.29838	1.22976	0.213657	1.39654	0.162552	0.707091	0.0562459	1.03976	0.214514	0.262202
ENSMUSG00000097375	6720427I07Rik		58.6967	-0.614089	0.653342	0.213324	-2.87867	0.00399356	0.0353621	-0.390454	0.76289	0.212737	-1.83538	0.0664489	0.210686	0.223635	1.16767	0.217574	1.02786	0.304016	0.558527	-0.645257	0.639379	0.211586	-3.04961	0.00229138	0.0371505	-0.471057	0.721436	0.211172	-2.23068	0.0257026	0.156253	0.174199	1.12834	0.216616	0.804186	0.42129	0.80211	0.235791	1.17755	0.207203	1.13797	0.255132	0.793807	0.204623	1.15239	0.217585	0.940431
ENSMUSG00000103432	6720464F23Rik		38.7326	-0.217377	0.860128	0.241993	-0.898279	0.369037	0.620671	-1.03012	0.489668	0.255187	-4.03674	5.42e-05	0.00139722	-0.812747	0.569297	0.256152	-3.1729	0.00150922	0.0146974	-0.477053	0.718444	0.254766	-1.87252	0.0611349	0.282182	-0.496599	0.708776	0.257244	-1.93046	0.0535504	0.240524	-0.0195453	0.986544	0.262835	-0.0743632	0.940721	0.988655	-0.312504	0.805243	0.245015	-1.27545	0.202151	0.744374	-0.57218	0.6726	0.25186	-2.27181
ENSMUSG00000107009	6720475M21Rik		9.05516	0.0769259	1.05477	0.409149	0.188014	0.850865	0.933337	0.182635	1.13496	0.411143	0.444214	0.656888	0.809506	0.10571	1.07602	0.405552	0.260656	0.794358	0.905059	-0.0717584	0.951478	0.40556	-0.176937	0.859558		-0.269669	0.82951	0.417224	-0.646341	0.518058		-0.197911	0.871812	0.418179	-0.473269	0.636021	0.89651	0.250649	1.18974	0.409665	0.611839	0.540645	0.923868	0.101964	1.07323	0.405039	0.25174
ENSMUSG00000106553	6720482G16Rik		7.34598	-0.227483	0.854124	0.368064	-0.618052	0.536541	0.752276	-0.726932	0.604187	0.397803	-1.82737	0.0676443	0.213393	-0.49945	0.707377	0.402014	-1.24237	0.2141	0.45875	-0.0143939	0.990073	0.387353	-0.0371596	0.970358		-0.636426	0.643305	0.424788	-1.49822	0.134076		-0.622032	0.649755	0.423788	-1.46779	0.142161		-0.246289	0.843062	0.376161	-0.654743	0.512633		-0.0332	0.97725	0.379495	-0.0874848
ENSMUSG00000072066	6720489N17Rik	211378	27.3245	-0.639733	0.641832	0.240035	-2.66516	0.00769515	0.0554647	-0.0147659	0.989817	0.229946	-0.0642147	0.948799	0.975278	0.624967	1.54218	0.241599	2.5868	0.00968725	0.0584617	-0.158254	0.896109	0.227554	-0.69546	0.486767	0.775043	0.0738617	1.05253	0.225841	0.327052	0.743629	0.892836	0.232116	1.17456	0.227981	1.01814	0.308613	0.729081	0.173289	1.12763	0.226861	0.763854	0.444954	0.890495	0.654767	1.57436	0.24069	2.72037
ENSMUSG00000103706	6820402A03Rik		52.4306	-0.296643	0.814144	0.219208	-1.35325	0.175976	0.413425	-0.418681	0.748108	0.22221	-1.88417	0.059542	0.196947	-0.122038	0.918889	0.223832	-0.545221	0.585601	0.785563	0.0334041	1.02342	0.225258	0.148292	0.882112	0.960068	-0.144234	0.90486	0.228836	-0.630293	0.528503	0.773338	-0.177638	0.884149	0.2281	-0.778772	0.436114	0.811768	-0.36376	0.777137	0.221818	-1.6399	0.101025	0.615352	-0.0337125	0.976903	0.222689	-0.151388
ENSMUSG00000032680	6820408C15Rik	228778	130.469	-0.0316375	0.978309	0.113292	-0.279256	0.780048	0.897951	-0.27723	0.825174	0.116593	-2.37776	0.017418	0.088656	-0.245592	0.843469	0.116107	-2.11522	0.0344115	0.143086	-0.120744	0.919713	0.116747	-1.03423	0.301027	0.627324	-0.0271924	0.981328	0.11712	-0.232176	0.816401	0.928734	0.0935513	1.06699	0.117772	0.794341	0.426997	0.805736	-0.0628339	0.957382	0.114945	-0.546644	0.584623	0.934339	-0.15194	0.900039	0.11512	-1.31984
ENSMUSG00000071796	6820431F20Rik		6.98114	0.0811704	1.05788	0.402915	0.201458	0.840341	0.928225	0.0334632	1.02347	0.412157	0.0811905	0.93529	0.968871	-0.0477072	0.967473	0.404942	-0.117812	0.906216	0.961027	-0.0755709	0.948966	0.377883	-0.199985	0.841492		-1.06259	0.478773	0.435699	-2.43881	0.0147357		-0.987016	0.50452	0.436759	-2.25987	0.0238295		0.519879	1.43383	0.393768	1.32027	0.186746		0.363137	1.28622	0.387405	0.937357
ENSMUSG00000121492	6820431F20Rik	547150	1995.17	-0.313183	0.804864	0.0969846	-3.22921	0.00124133	0.0154349	-0.292137	0.816691	0.0970857	-3.00906	0.00262054	0.0238972	0.0210465	1.0147	0.0972042	0.216518	0.828584	0.92328	-0.119695	0.920382	0.0969261	-1.23491	0.216865	0.537648	-0.261166	0.834413	0.0971052	-2.68952	0.00715553	0.0712233	-0.141471	0.906594	0.0971544	-1.45615	0.145351	0.576338	0.0678071	1.04812	0.0968713	0.699971	0.483946	0.903737	0.261296	1.19855	0.0970393	2.69268
ENSMUSG00000103441	7530428D23Rik		25.2229	0.314788	1.24383	0.28592	1.10096	0.270912	0.52894	0.244551	1.18472	0.289958	0.843399	0.399005	0.61793	-0.0702374	0.952481	0.282513	-0.248617	0.803657	0.910138	0.293862	1.22592	0.278586	1.05484	0.2915	0.618957	0.222139	1.16646	0.281735	0.788466	0.430424	0.706479	-0.0717235	0.951501	0.276471	-0.259425	0.795308	0.945732	0.342429	1.26789	0.288584	1.18658	0.235392	0.775843	0.321503	1.24963	0.275826	1.1656
ENSMUSG00000085058	8030453O22Rik	77209	5.55477	0.185183	1.13696	0.50985	0.36321	0.716448	0.864417	-0.0957862	0.935762	0.526092	-0.182071	0.855527	0.930035	-0.280969	0.823038	0.516498	-0.543988	0.586449	0.786047	-0.382636	0.767035	0.536479	-0.713236	0.4757		-0.630252	0.646064	0.556768	-1.13198	0.257642		-0.247615	0.842287	0.570311	-0.434176	0.66416		0.0575318	1.04068	0.520815	0.110465	0.912041		-0.510287	0.702083	0.525841	-0.970421
ENSMUSG00000117768	8030456M14Rik		6.91173	-0.321325	0.800335	0.395001	-0.813479	0.415943	0.66179	-0.221553	0.857641	0.398385	-0.556128	0.578123	0.756708	0.0997713	1.0716	0.408135	0.244457	0.806877	0.911864	-0.836466	0.560014	0.39172	-2.13537	0.032731		-0.608325	0.655958	0.38712	-1.57141	0.116087		0.228141	1.17132	0.419263	0.544148	0.58634		0.467516	1.38273	0.371273	1.25923	0.207949		-0.0476244	0.967528	0.414278	-0.114958
ENSMUSG00000047466	8030462N17Rik	212163	956.619	0.355941	1.27982	0.080569	4.41784	9.96912e-06	0.000435671	0.0205336	1.01433	0.0812786	0.252632	0.800552	0.898726	-0.335408	0.79256	0.0806356	-4.15955	3.18882e-05	0.000710421	0.136443	1.09919	0.0812526	1.67925	0.0931043	0.353568	0.100796	1.07236	0.081527	1.23635	0.21633	0.508844	-0.0356475	0.975594	0.0812498	-0.438739	0.66085	0.903784	-0.015236	0.989495	0.0813713	-0.18724	0.851473	0.985397	-0.234734	0.849842	0.0804491	-2.9178
ENSMUSG00000113432	8430406P12Rik		11.8327	0.30981	1.23954	0.299248	1.0353	0.30053	0.558321	-0.424916	0.744882	0.329582	-1.28926	0.197308	0.407289	-0.734726	0.600932	0.318719	-2.30525	0.0211525	0.102327	-0.171108	0.88816	0.309834	-0.552257	0.580772		-0.0871261	0.941396	0.311746	-0.279478	0.779878		0.0839818	1.05994	0.315807	0.265927	0.790295	0.945315	0.178347	1.13159	0.308253	0.578575	0.562876	0.92746	-0.302571	0.810806	0.300876	-1.00563
ENSMUSG00000105095	8430422M14Rik		43.5509	0.245338	1.18537	0.322009	0.761899	0.44612	0.684797	-0.26343	0.833105	0.327785	-0.803666	0.42159	0.636511	-0.508768	0.702822	0.325125	-1.56484	0.117621	0.317815	-0.0236992	0.983707	0.322998	-0.0733727	0.94151	0.980815	-0.281975	0.822464	0.326556	-0.863481	0.387873	0.673016	-0.258276	0.836086	0.326463	-0.791134	0.428866	0.806571	0.178792	1.13194	0.323894	0.552008	0.580943	0.934339	-0.0902453	0.939363	0.321108	-0.281044
ENSMUSG00000034587	8430429K09Rik	71523	60.7632	-0.216347	0.860742	0.13651	-1.58485	0.113001	0.317287	-0.176356	0.884936	0.138419	-1.27407	0.202638	0.414131	0.0399917	1.02811	0.140031	0.285592	0.775191	0.895665	-0.27296	0.82762	0.139478	-1.95701	0.0503458	0.253398	-0.108841	0.927333	0.139114	-0.782384	0.433989	0.708595	0.164119	1.12048	0.142359	1.15286	0.248969	0.67853	0.0468275	1.03299	0.135512	0.345561	0.729673	0.962106	-0.00978546	0.99324	0.140448	-0.0696734
ENSMUSG00000116953	9030025P20Rik	100041574	549.642	-0.0716151	0.951572	0.0891324	-0.803468	0.421704	0.666193	-0.0915897	0.938488	0.0896009	-1.0222	0.306688	0.53007	-0.0199746	0.98625	0.0895137	-0.223146	0.823422	0.920886	-0.0340168	0.976697	0.0893388	-0.380762	0.70338	0.88923	-0.0529119	0.963989	0.0897251	-0.589711	0.555384	0.791406	-0.0188951	0.986988	0.089721	-0.210598	0.833201	0.957807	0.0557514	1.0394	0.0892815	0.624445	0.532335	0.921573	0.0933497	1.06684	0.0891898	1.04664
ENSMUSG00000097343	9030407P20Rik		27.2752	-0.0504982	0.965603	0.21801	-0.231633	0.816823	0.916417	-0.191769	0.875532	0.224133	-0.855603	0.392218	0.612217	-0.14127	0.90672	0.223303	-0.632639	0.526969	0.747578	-0.101676	0.93195	0.218802	-0.464695	0.64215	0.859212	-0.50046	0.706882	0.230666	-2.16963	0.0300351	0.171537	-0.398784	0.758498	0.231724	-1.72094	0.085262	0.476973	0.125734	1.09106	0.218271	0.576048	0.564583	0.928203	0.0745564	1.05304	0.218541	0.341155
ENSMUSG00000045008	9030612E09Rik	74530	59.8422	-0.101223	0.932242	0.189831	-0.53323	0.593875	0.791799	0.398495	1.31813	0.186719	2.13419	0.032827	0.13482	0.499719	1.41394	0.186695	2.67666	0.0074361	0.048245	0.0405261	1.02849	0.192352	0.210687	0.833132	0.941724	0.059784	1.04231	0.193688	0.308662	0.757578	0.899925	0.019258	1.01344	0.192806	0.099883	0.920437	0.983763	-0.0662705	0.955104	0.191553	-0.345964	0.729369	0.962106	0.0754789	1.05371	0.190637	0.39593
ENSMUSG00000073158	9030624G23Rik	66808	19.4517	-0.193414	0.874534	0.306653	-0.630727	0.528219	0.746175	-0.232797	0.850983	0.311011	-0.748517	0.454148	0.662646	-0.0393829	0.973071	0.312689	-0.125949	0.899772	0.958435	0.345914	1.27096	0.317694	1.08883	0.276231	0.602121	0.67513	1.59674	0.314265	2.14828	0.0316915	0.177464	0.329216	1.25633	0.305686	1.07697	0.281491	0.707046	-0.409297	0.75299	0.315625	-1.29678	0.194706	0.737339	0.130031	1.09432	0.308783	0.42111
ENSMUSG00000115837	9130002K18Rik		15.3737	0.0470801	1.03317	0.33739	0.139542	0.889022	0.949755	-0.502563	0.705852	0.353387	-1.42213	0.154988	0.353217	-0.549643	0.683189	0.350727	-1.56715	0.117079	0.316983	-0.0829852	0.944102	0.350985	-0.236435	0.813095	0.935142	-0.295834	0.814601	0.359876	-0.822043	0.411053	0.691259	-0.212849	0.862832	0.360837	-0.589875	0.555275	0.865709	-0.15041	0.900994	0.345111	-0.435831	0.66296	0.949606	-0.280475	0.82332	0.343396	-0.816769
ENSMUSG00000120169	9130004C02Rik		67.7639	0.262684	1.19971	0.143082	1.83589	0.0663734	0.228976	0.0884919	1.06326	0.147008	0.601955	0.547204	0.73375	-0.174192	0.886264	0.142892	-1.21905	0.222826	0.469829	-0.0399218	0.972708	0.143304	-0.27858	0.780567	0.922353	-0.259401	0.835435	0.147985	-1.75288	0.079622	0.297109	-0.219479	0.858876	0.14798	-1.48317	0.138029	0.566267	0.252798	1.19152	0.145264	1.74026	0.0818126	0.583986	-0.0498071	0.966065	0.141092	-0.353012
ENSMUSG00000054951	9130008F23Rik	71583	28.6534	0.0109075	1.00759	0.204103	0.0534412	0.95738	0.98044	-0.396133	0.759893	0.21718	-1.82399	0.0681542	0.214652	-0.40704	0.754169	0.215221	-1.89126	0.0585893	0.204162	-0.12789	0.915169	0.197038	-0.649061	0.516299	0.794219	-0.405749	0.754844	0.205778	-1.97178	0.0486347	0.227688	-0.277859	0.824814	0.207259	-1.34064	0.180038	0.618663	0.379726	1.30109	0.200894	1.89018	0.0587344	0.517767	0.240929	1.18175	0.200309	1.20279
ENSMUSG00000118366	9130016M20Rik		5.35536	0.865425	1.82188	1.22854	0.704436	0.481161	0.711649	1.50986	2.84782	1.22127	1.2363	0.216348	0.430561	0.644433	1.56313	1.22127	0.527674	0.597726	0.792546	-0.107991	0.927879	0.44232	-0.244147	0.807117		0.341115	1.26674	0.433943	0.786082	0.431819		0.449106	1.36519	0.43597	1.03013	0.302949		5.80314	55.8368	0.92282	6.28849	3.20574e-10		4.82973	28.4376	0.923772	5.22827
ENSMUSG00000055134	9130017K11Rik		31.2377	-0.25108	0.840267	0.230837	-1.08769	0.27673	0.535284	-0.672944	0.627225	0.241194	-2.79006	0.00526989	0.0393062	-0.421864	0.746459	0.243131	-1.73513	0.082718	0.254194	0.35483	1.27884	0.236575	1.49986	0.13365	0.425834	-0.264015	0.832767	0.249421	-1.05851	0.289822	0.589237	-0.618846	0.651192	0.243655	-2.53984	0.0110903	0.203767	-0.368636	0.774514	0.235752	-1.56366	0.117898	0.646803	0.237274	1.17876	0.231677	1.02416
ENSMUSG00000030823	9130019O22Rik	78921	114.822	-0.192204	0.875267	0.126569	-1.51858	0.128869	0.34365	-0.0725428	0.95096	0.126994	-0.571229	0.567844	0.749333	0.119661	1.08648	0.1277	0.937049	0.348733	0.602542	-0.136081	0.909987	0.127005	-1.07147	0.28396	0.610604	-0.139452	0.907864	0.128225	-1.08755	0.276793	0.576488	-0.00337033	0.997667	0.128995	-0.0261276	0.979156	0.996833	0.0649283	1.04603	0.12604	0.515141	0.606455	0.940134	0.121051	1.08753	0.12753	0.949199
ENSMUSG00000062944	9130023H24Rik	100043133	165.583	0.30323	1.2339	0.106814	2.83885	0.00452757	0.0387506	0.378046	1.29958	0.107402	3.51992	0.00043168	0.00658057	0.0748152	1.05323	0.104626	0.715073	0.474564	0.708588	-0.012622	0.991289	0.106741	-0.118249	0.90587	0.967405	0.0545867	1.03856	0.107227	0.509074	0.6107	0.825182	0.0672088	1.04769	0.107048	0.627835	0.530112	0.856482	0.270462	1.20619	0.108236	2.49883	0.0124605	0.286267	-0.0453904	0.969028	0.1053	-0.43106
ENSMUSG00000097386	9130213A22Rik		6.44418	-0.507518	0.703432	0.418572	-1.2125	0.225322	0.474683	0.11813	1.08533	0.397509	0.297176	0.766332	0.878315	0.625648	1.5429	0.416986	1.5004	0.13351	0.343473	-0.501999	0.706128	0.417045	-1.20371	0.228703		-0.271145	0.828662	0.412416	-0.657456	0.510888		0.230854	1.17353	0.432912	0.533259	0.593854		0.139698	1.10167	0.397454	0.351483	0.725226		0.145216	1.1059	0.437218	0.332137
ENSMUSG00000090330	9130221H12Rik	77124	43.407	0.101759	1.07308	0.167446	0.607712	0.543379	0.757802	-0.0379497	0.974038	0.172016	-0.220617	0.825391	0.913066	-0.139709	0.907702	0.169228	-0.825567	0.40905	0.658507	-0.0640744	0.956559	0.176029	-0.363998	0.715859	0.895028	-0.0439627	0.969987	0.178094	-0.246852	0.805023	0.921695	0.0201117	1.01404	0.178463	0.112694	0.910273	0.981532	-0.0765617	0.948315	0.172981	-0.442603	0.658053	0.949166	-0.242395	0.845341	0.170594	-1.42089
ENSMUSG00000092626	9130230N09Rik		11.8118	-0.168436	0.889807	0.304592	-0.55299	0.58027	0.783624	0.0493521	1.0348	0.303018	0.162868	0.870622	0.936923	0.217789	1.16295	0.305519	0.712848	0.47594	0.709877	0.0429963	1.03025	0.306355	0.140348	0.888385		0.141697	1.1032	0.307718	0.460477	0.645174		0.0987009	1.07081	0.304869	0.323748	0.746129	0.932922	-0.00905456	0.993744	0.305657	-0.0296232	0.976368	0.998996	0.202378	1.15059	0.305292	0.6629
ENSMUSG00000101892	9130401M01Rik	75758	182.274	0.00280355	1.00195	0.0887004	0.0316069	0.974786	0.987774	0.13398	1.09732	0.0889731	1.50584	0.132107	0.321751	0.131176	1.09519	0.0882629	1.4862	0.137227	0.349454	-0.0407994	0.972116	0.0900231	-0.45321	0.650397	0.862728	-0.0730983	0.950594	0.091353	-0.800174	0.42361	0.701073	-0.0322989	0.977861	0.0913556	-0.353551	0.723675	0.925799	0.0507016	1.03577	0.0897143	0.565145	0.571975	0.931548	0.0070987	1.00493	0.0890127	0.0797493
ENSMUSG00000105851	9130604C24Rik		11.7815	-0.084599	0.943047	0.313158	-0.270148	0.787046	0.901035	0.324269	1.25203	0.306035	1.05958	0.289335	0.51184	0.408868	1.32764	0.30575	1.33726	0.181137	0.41409	0.0366552	1.02573	0.313155	0.117051	0.90682		-0.179226	0.883177	0.325529	-0.550569	0.581929		-0.215881	0.86102	0.323083	-0.668192	0.504011	0.844131	0.0629757	1.04462	0.314559	0.200203	0.841322	0.982871	0.18423	1.13621	0.311748	0.590958
ENSMUSG00000070461	9230112E08Rik		42.0941	0.120692	1.08726	0.178192	0.677314	0.498207	0.724991	-0.152445	0.899724	0.184819	-0.824835	0.409465	0.626929	-0.273137	0.827518	0.18184	-1.50208	0.133078	0.342711	0.0018211	1.00126	0.184583	0.00986602	0.992128	0.997014	-0.0291271	0.980013	0.187354	-0.155466	0.876454	0.954245	-0.0309482	0.978777	0.186694	-0.165769	0.868338	0.969283	-0.0377172	0.974195	0.183252	-0.205822	0.83693	0.981067	-0.156588	0.897144	0.179561	-0.872062
ENSMUSG00000111761	9230112J17Rik	100504561	80.6758	0.220066	1.16479	0.167525	1.31363	0.18897	0.431169	0.219731	1.16452	0.169039	1.29988	0.193641	0.403106	-0.000335475	0.999767	0.166021	-0.00202067	0.998388	0.999059	-0.180721	0.882262	0.164325	-1.09978	0.271427	0.597648	-0.078523	0.947027	0.164634	-0.476956	0.633393	0.837318	0.102198	1.07341	0.165833	0.616271	0.537716	0.859288	0.4933	1.40766	0.166856	2.95644	0.0031121	0.151605	0.0925126	1.06623	0.165004	0.560669
ENSMUSG00000097145	9230114K14Rik	414108	174.882	0.165331	1.12142	0.0831251	1.98895	0.0467069	0.184801	0.147511	1.10766	0.0845178	1.74533	0.0809275	0.239638	-0.0178201	0.987724	0.082539	-0.215898	0.829067	0.923571	0.0132152	1.0092	0.0856914	0.154218	0.877438	0.959067	0.0366258	1.02571	0.086672	0.422579	0.672602	0.857972	0.0234106	1.01636	0.08622	0.271522	0.78599	0.943888	0.0322567	1.02261	0.0856198	0.376743	0.706364	0.957931	-0.11986	0.920277	0.0831988	-1.44064
ENSMUSG00000097403	9230116N13Rik	320054	14.7098	0.205623	1.15318	0.283409	0.725535	0.468124	0.700539	-0.419732	0.747564	0.30549	-1.37396	0.169453	0.372737	-0.625355	0.64826	0.298684	-2.0937	0.0362869	0.148303	-0.134105	0.911235	0.294976	-0.454632	0.649374	0.862328	-0.218907	0.859216	0.301681	-0.725624	0.468069	0.734408	-0.0848014	0.942914	0.304126	-0.278837	0.78037	0.941916	0.0586525	1.04149	0.291515	0.201199	0.840543	0.982566	-0.281076	0.822977	0.286968	-0.97947
ENSMUSG00000091050	9330020H09Rik		7.50372	-1.04661	0.484104	0.366416	-2.85635	0.00428544	0.0372148	-0.914636	0.530478	0.368424	-2.48256	0.0130442	0.0726094	0.131976	1.09579	0.402756	0.327683	0.743151	0.878245	0.470462	1.38555	0.386359	1.21768	0.223346		0.177929	1.13126	0.404263	0.440131	0.659842		-0.292533	0.816467	0.38229	-0.765212	0.444145		-0.930547	0.524659	0.370365	-2.51251	0.0119875		0.586526	1.50163	0.382575	1.5331
ENSMUSG00000107879	9330102E08Rik	330427	39.4575	0.234523	1.17652	0.193419	1.21251	0.225316	0.474683	0.325046	1.2527	0.194606	1.67027	0.0948655	0.263311	0.0905232	1.06476	0.189199	0.478454	0.632327	0.813068	0.373168	1.29519	0.191184	1.95188	0.0509522	0.254792	0.224786	1.1686	0.195404	1.15037	0.249993	0.549006	-0.148383	0.902261	0.188999	-0.785098	0.432396	0.808608	0.128514	1.09317	0.198115	0.648684	0.516543	0.915138	0.26716	1.20344	0.186313	1.43393
ENSMUSG00000097842	9330104G04Rik	320950	9.65145	-0.121486	0.91924	0.330026	-0.36811	0.712791	0.862558	-0.452035	0.731011	0.349909	-1.29187	0.196404	0.406312	-0.330549	0.795234	0.350806	-0.942257	0.346061	0.600928	-0.98037	0.50685	0.339663	-2.8863	0.00389802		-0.777494	0.583379	0.336778	-2.30862	0.0209645		0.202876	1.15099	0.368354	0.550764	0.581796	0.877717	0.488773	1.40325	0.317329	1.54028	0.123493	0.656096	-0.37011	0.773723	0.351555	-1.05278
ENSMUSG00000121107	9330133O14Rik	100689703	114.103	-0.573414	0.672025	0.184661	-3.10523	0.00190134	0.0209624	-0.0392158	0.973184	0.182635	-0.214722	0.829984	0.916151	0.534198	1.44814	0.185139	2.8854	0.00390921	0.0298667	-0.471286	0.721321	0.187452	-2.51416	0.0119315	0.109271	-0.182882	0.880941	0.1864	-0.981131	0.326528	0.622405	0.288403	1.22129	0.189112	1.52504	0.12725	0.548551	-0.174005	0.886379	0.183437	-0.94858	0.342834	0.844421	-0.0718769	0.951399	0.18865	-0.381008
ENSMUSG00000097781	9330136K24Rik	319870	12.7864	-0.225283	0.855427	0.306499	-0.735021	0.462326	0.696618	-0.479769	0.717093	0.319446	-1.50188	0.133129	0.323277	-0.254485	0.838286	0.322559	-0.788958	0.430137	0.676039	-0.322411	0.799732	0.319436	-1.00931	0.312824		-0.432461	0.740996	0.327975	-1.31858	0.187309		-0.11005	0.926556	0.335781	-0.327744	0.743106	0.931842	-0.06221	0.957796	0.307247	-0.202476	0.839545	0.982292	-0.159338	0.895436	0.318717	-0.499936
ENSMUSG00000097061	9330151L19Rik	414085	109.488	-0.0120622	0.991674	0.110374	-0.109285	0.912977	0.96197	-0.276786	0.825428	0.114713	-2.41287	0.0158276	0.0831541	-0.264724	0.832358	0.113971	-2.32273	0.0201935	0.0991492	-0.0150491	0.989623	0.111915	-0.134469	0.893031	0.962828	-0.107549	0.928164	0.11422	-0.941587	0.346404	0.640021	-0.0924994	0.937896	0.113986	-0.811499	0.417079	0.799982	0.0386066	1.02712	0.111648	0.345789	0.729501	0.962106	0.0356198	1.025	0.110644	0.321931
ENSMUSG00000073154	9330158H04Rik	319472	414.667	-0.151018	0.900615	0.0984933	-1.53328	0.125207	0.3377	0.134406	1.09764	0.0982025	1.36866	0.171105	0.374855	0.285424	1.21877	0.0983117	2.90325	0.00369308	0.028618	-0.178122	0.883853	0.100839	-1.76639	0.0773303	0.321806	0.0442213	1.03113	0.100542	0.439831	0.66006	0.850595	0.222343	1.16663	0.101018	2.20103	0.0277336	0.306288	-0.261161	0.834416	0.0993784	-2.62794	0.00859028	0.24592	-0.288265	0.818886	0.0999673	-2.88359
ENSMUSG00000097177	9330159M07Rik	319673	91.841	-0.187586	0.878074	0.110508	-1.69748	0.0896058	0.275757	-0.0263911	0.981873	0.110611	-0.238593	0.811421	0.90459	0.161195	1.11821	0.111582	1.44463	0.148561	0.367277	0.0867169	1.06195	0.117564	0.737616	0.460748	0.75826	0.167371	1.12301	0.118274	1.41511	0.157037	0.427956	0.0806543	1.0575	0.116688	0.691194	0.489444	0.837522	-0.32347	0.799145	0.114434	-2.82669	0.00470317	0.189346	-0.049167	0.966494	0.113746	-0.432252
ENSMUSG00000072809	9330160F10Rik		19.0411	-0.048227	0.967124	0.243869	-0.197758	0.843235	0.92946	0.300927	1.23194	0.239621	1.25585	0.209171	0.422324	0.349154	1.27381	0.238464	1.46418	0.143145	0.358393	-0.545159	0.685316	0.243961	-2.23462	0.0254425	0.169738	-0.614549	0.653134	0.250622	-2.4521	0.0142027	0.109705	-0.0693894	0.953041	0.262667	-0.264173	0.791647	0.945369	0.391083	1.31138	0.238075	1.64269	0.100448	0.615352	-0.10585	0.929258	0.249618	-0.424046
ENSMUSG00000086448	9330162012Rik		23.7143	-0.205815	0.867049	0.295281	-0.697013	0.485795	0.715317	0.0945037	1.0677	0.292436	0.32316	0.746574	0.865575	0.300318	1.23142	0.294789	1.01876	0.308319	0.562428	0.257663	1.19554	0.269958	0.954456	0.339853	0.660751	0.0231197	1.01615	0.275582	0.0838939	0.933141	0.976121	-0.234543	0.849954	0.271232	-0.864733	0.387185	0.781095	0.58767	1.50282	0.283782	2.07085	0.0383732	0.454253	1.05115	2.07218	0.28202	3.7272
ENSMUSG00000103577	9330162B11Rik	320272	19.2746	-0.176299	0.884971	0.301943	-0.583881	0.5593	0.768601	-0.322819	0.799506	0.308774	-1.04549	0.295798	0.51832	-0.14652	0.903427	0.310145	-0.472425	0.636624	0.815903	-0.297688	0.813555	0.30008	-0.992029	0.321184	0.643135	-0.640128	0.641656	0.311297	-2.05632	0.0397515	0.201613	-0.34244	0.788706	0.31585	-1.08418	0.278283	0.703857	0.236127	1.17783	0.29792	0.792583	0.428021	0.883924	0.114737	1.08278	0.304074	0.377334
ENSMUSG00000109536	9330162G02Rik		315.507	-0.236054	0.849064	0.102853	-2.29505	0.02173	0.112065	-0.314544	0.804105	0.103825	-3.02955	0.00244922	0.0228846	-0.0784895	0.947049	0.104258	-0.752838	0.451547	0.692229	0.100121	1.07186	0.103558	0.966813	0.333637	0.655367	0.0992492	1.07122	0.104053	0.953833	0.340168	0.634526	-0.000872205	0.999396	0.103557	-0.00842247	0.99328	0.99836	-0.14884	0.901976	0.103238	-1.44172	0.149382	0.688857	0.187336	1.13866	0.103175	1.81571
ENSMUSG00000097194	9330175E14Rik		11.2037	-0.638973	0.64217	0.435244	-1.46808	0.142082	0.365239	-0.902946	0.534794	0.448413	-2.01365	0.0440466	0.162798	-0.263973	0.832792	0.459669	-0.574267	0.565787	0.773034	-0.365231	0.776344	0.430391	-0.848603	0.396102		-1.02871	0.49015	0.454483	-2.26346	0.023607		-0.663475	0.631356	0.460868	-1.43962	0.149975	0.581463	0.0796244	1.05674	0.423443	0.18804	0.850845	0.985397	0.353366	1.27754	0.442006	0.79946
ENSMUSG00000097166	9330179D12Rik	77558	19.4581	0.799986	1.74108	0.264104	3.02906	0.00245316	0.0252541	0.450816	1.36681	0.274219	1.644	0.100176	0.271781	-0.34917	0.785036	0.253826	-1.37563	0.168937	0.396103	0.461152	1.37664	0.267332	1.72502	0.0845247	0.336493	0.31	1.23971	0.273726	1.13252	0.257417	0.556894	-0.151152	0.900531	0.261645	-0.577701	0.563466	0.869437	0.179199	1.13226	0.281472	0.636649	0.524354	0.917798	-0.159635	0.895252	0.248979	-0.641158
ENSMUSG00000115149	9330188P03Rik	380930	45.7079	-0.255372	0.837771	0.211712	-1.20623	0.22773	0.477653	-0.0221563	0.98476	0.21088	-0.105066	0.916323	0.95949	0.233216	1.17545	0.212857	1.09564	0.273234	0.525926	0.104183	1.07489	0.207363	0.502417	0.615374	0.845828	0.0294515	1.02062	0.209886	0.140321	0.888406	0.960497	-0.0747313	0.949519	0.208233	-0.358884	0.719682	0.924463	0.116596	1.08417	0.209374	0.55688	0.577609	0.934193	0.476151	1.39103	0.209724	2.27038
ENSMUSG00000059939	9430015G10Rik	230996	71.8078	0.0830389	1.05925	0.171191	0.485065	0.62763	0.811957	-0.198832	0.871256	0.175687	-1.13174	0.257744	0.477414	-0.281871	0.822524	0.174019	-1.61977	0.105282	0.296689	-0.059401	0.959662	0.170425	-0.348546	0.72743	0.900877	-0.266456	0.83136	0.173878	-1.53243	0.125416	0.380224	-0.207055	0.866304	0.174065	-1.18952	0.234234	0.665183	0.230876	1.17355	0.171565	1.3457	0.178398	0.720872	0.0884359	1.06322	0.170049	0.520062
ENSMUSG00000055216	9430025C20Rik		6.14217	0.107031	1.07701	0.45387	0.235819	0.813573	0.914742	-0.142064	0.906222	0.471126	-0.301542	0.763002	0.876793	-0.249095	0.841424	0.463465	-0.537463	0.590948	0.788486	-0.627237	0.647415	0.465912	-1.34626	0.178219		-0.431299	0.741594	0.463132	-0.931266	0.351716		0.195938	1.14547	0.486889	0.402429	0.687368		0.365537	1.28836	0.451477	0.809648	0.418142		-0.368731	0.774463	0.468231	-0.787499
ENSMUSG00000113341	9430031K09Rik		6.86148	-0.11666	0.92232	0.469646	-0.2484	0.803825	0.909051	0.333682	1.26023	0.458069	0.728455	0.466335	0.66995	0.450343	1.36636	0.459057	0.981018	0.326584	0.582091	-0.498772	0.707709	0.416427	-1.19774	0.231018		-1.43049	0.371006	0.469454	-3.04713	0.00231038		-0.931715	0.524235	0.481695	-1.93424	0.0530833		1.04451	2.06266	0.436709	2.39177	0.0167675		0.662395	1.58271	0.450848	1.46922
ENSMUSG00000102964	9430034N14Rik		50.9372	-0.722743	0.605944	0.22825	-3.16645	0.00154313	0.0180732	-0.762943	0.589293	0.230919	-3.30395	0.000953327	0.0116078	-0.0402003	0.97252	0.236682	-0.169849	0.865129	0.943626	-0.0792612	0.946542	0.226369	-0.350142	0.726232	0.900547	-0.469266	0.722332	0.232191	-2.02103	0.0432766	0.213034	-0.390005	0.763127	0.232569	-1.67694	0.0935544	0.491656	-0.135832	0.910145	0.224132	-0.606038	0.54449	0.925043	0.50765	1.42173	0.230447	2.20289
ENSMUSG00000097073	9430037G07Rik	320692	53.3349	-0.403815	0.755857	0.157586	-2.56251	0.0103918	0.0685936	-0.345405	0.787087	0.15926	-2.16881	0.0300972	0.127196	0.0584094	1.04132	0.163137	0.358039	0.720314	0.865683	-0.0486001	0.966874	0.16128	-0.30134	0.763155	0.914895	-0.0471233	0.967864	0.163293	-0.288581	0.772902	0.907385	0.00147675	1.00102	0.1634	0.00903763	0.992789	0.99836	-0.201219	0.869815	0.157416	-1.27827	0.201156	0.744048	0.153995	1.11265	0.161445	0.953856
ENSMUSG00000040139	9430038I01Rik	77252	197.789	0.378885	1.30034	0.0922213	4.10843	3.98365e-05	0.00127899	0.184802	1.13666	0.0943671	1.95833	0.0501915	0.176803	-0.194083	0.874128	0.0914243	-2.12288	0.033764	0.141444	0.211159	1.15762	0.0934482	2.25964	0.0238438	0.163842	0.116596	1.08417	0.094952	1.22795	0.219466	0.512935	-0.0945626	0.936556	0.0933184	-1.01333	0.310901	0.731044	0.095538	1.06846	0.0951096	1.0045	0.315136	0.826912	-0.0721876	0.951195	0.090507	-0.797592
ENSMUSG00000102344	9430053O09Rik		23.4414	-0.204808	0.867654	0.265783	-0.770583	0.440954	0.681206	-0.418583	0.748159	0.273365	-1.53122	0.125714	0.311629	-0.213776	0.862278	0.275041	-0.777249	0.437012	0.681368	-0.271041	0.828721	0.268099	-1.01097	0.312029	0.635838	-0.646843	0.638677	0.279505	-2.31425	0.0206542	0.138069	-0.375801	0.770677	0.28336	-1.32623	0.184763	0.624228	0.0895846	1.06406	0.264035	0.339291	0.73439	0.964023	0.023351	1.01632	0.269821	0.0865427
ENSMUSG00000100632	9430060I03Rik	100037260	21.8595	0.238522	1.17978	0.243352	0.980152	0.327011	0.583496	-0.0717371	0.951492	0.25485	-0.281487	0.778337	0.885863	-0.310259	0.806497	0.247379	-1.25419	0.209774	0.453111	0.0945804	1.06775	0.229354	0.412378	0.680062	0.878286	-0.348586	0.785354	0.242449	-1.43777	0.150499	0.418298	-0.443166	0.735519	0.239915	-1.84718	0.0647207	0.424957	0.513471	1.42748	0.241659	2.12478	0.0336053	0.432208	0.36953	1.29193	0.231137	1.59875
ENSMUSG00000104263	9430062P05Rik		48.5032	-0.0452706	0.969108	0.229205	-0.197511	0.843428	0.92946	-0.62431	0.64873	0.237038	-2.6338	0.00844359	0.0540568	-0.579039	0.66941	0.236541	-2.44794	0.0143674	0.07748	-0.462924	0.725514	0.237156	-1.95198	0.0509406	0.254792	-0.660475	0.63267	0.24172	-2.7324	0.00628742	0.0656687	-0.197552	0.872029	0.246113	-0.802685	0.422157	0.802757	-0.0784336	0.947085	0.23116	-0.339304	0.734381	0.964023	-0.496087	0.709027	0.235251	-2.10875
ENSMUSG00000111088	9430081H08Rik		9.87063	-0.33021	0.795421	0.33086	-0.998036	0.318262	0.575362	-0.301783	0.811249	0.336393	-0.897115	0.369657	0.590575	0.0284271	1.0199	0.344324	0.082559	0.934202	0.973017	-0.143877	0.905083	0.325531	-0.441977	0.658506		-0.553832	0.681208	0.347818	-1.5923	0.111316		-0.409955	0.752647	0.350965	-1.16808	0.242775	0.672152	0.104166	1.07487	0.322367	0.323129	0.746598	0.966619	0.290499	1.22306	0.333944	0.869905
ENSMUSG00000106164	9430085M18Rik		61.9111	0.230154	1.17296	0.205133	1.12197	0.261874	0.517607	0.686586	1.60947	0.202803	3.38548	0.000710534	0.00944128	0.456432	1.37214	0.199367	2.2894	0.0220561	0.105278	-0.337542	0.791388	0.204818	-1.64801	0.0993509	0.365349	-0.0985473	0.933973	0.203722	-0.483735	0.628574	0.834772	0.238995	1.18017	0.206711	1.15618	0.247608	0.677806	0.417612	1.33572	0.205165	2.0355	0.0418007	0.464578	-0.150084	0.901198	0.204787	-0.732879
ENSMUSG00000084808	9430091E24Rik		68.7287	-0.104647	0.930033	0.136034	-0.769271	0.441733	0.68181	0.17869	1.13186	0.134711	1.32647	0.184684	0.392134	0.283337	1.21701	0.134813	2.10171	0.0355789	0.146501	-0.190318	0.876413	0.140237	-1.35712	0.174743	0.485359	-0.0726817	0.950869	0.140544	-0.517147	0.605054	0.822128	0.117636	1.08496	0.142485	0.825604	0.409029	0.796294	0.000378936	1.00026	0.137103	0.00276387	0.997795	0.999914	-0.0852919	0.942594	0.139191	-0.612768
ENSMUSG00000102267	9530003O04Rik		37.3367	-0.417437	0.748754	0.193155	-2.16115	0.0306837	0.140335	-0.25702	0.836814	0.193343	-1.32935	0.183732	0.391057	0.160416	1.11761	0.198479	0.808227	0.41896	0.667313	-0.478054	0.717945	0.192433	-2.48426	0.012982	0.114523	-0.282101	0.822393	0.191394	-1.47392	0.140502	0.402616	0.195953	1.14548	0.198332	0.988008	0.323149	0.742129	0.181175	1.13381	0.186578	0.971042	0.331528	0.840283	0.120558	1.08716	0.198816	0.60638
ENSMUSG00000112150	9530018F02Rik		15.633	0.407656	1.32653	0.291534	1.39831	0.162019	0.39376	0.776981	1.71354	0.286951	2.70772	0.0067748	0.0466923	0.369325	1.29175	0.271674	1.35944	0.174006	0.403662	-0.274469	0.826755	0.289313	-0.948692	0.342777	0.663967	0.213219	1.15927	0.279464	0.762956	0.445489	0.717295	0.487688	1.4022	0.286341	1.70317	0.0885365	0.483567	0.485634	1.4002	0.294395	1.6496	0.0990247	0.612617	-0.196491	0.872671	0.286401	-0.686068
ENSMUSG00000112041	9530020I12Rik	77442	8.10115	-0.0683886	0.953703	0.410287	-0.166685	0.867618	0.940855	0.26409	1.20088	0.404641	0.652652	0.51398	0.707527	0.332478	1.25917	0.403604	0.823773	0.410069	0.659598	0.138676	1.10089	0.404697	0.342667	0.731849		0.0367624	1.02581	0.413342	0.0889394	0.92913		-0.101914	0.931796	0.407055	-0.250369	0.802302	0.947638	0.0986624	1.07078	0.411163	0.239959	0.810362	0.97569	0.305727	1.23604	0.403807	0.757113
ENSMUSG00000097462	9530026P05Rik	330385	214.665	-0.387171	0.764627	0.177086	-2.18634	0.0287907	0.135026	-0.636701	0.643182	0.178589	-3.56517	0.000363621	0.005794	-0.24953	0.841171	0.179355	-1.39126	0.164146	0.389562	-0.253904	0.838624	0.17724	-1.43254	0.151988	0.453957	-0.509952	0.702246	0.178616	-2.85501	0.00430349	0.0521597	-0.256049	0.837378	0.179237	-1.42855	0.153135	0.584953	0.0217206	1.01517	0.176461	0.12309	0.902036	0.992881	0.154988	1.11341	0.177862	0.871395
ENSMUSG00000086554	9530034E10Rik	78615	21.5077	-0.13225	0.912407	0.296404	-0.446182	0.655466	0.828479	-0.740639	0.598474	0.311199	-2.37995	0.0173149	0.088336	-0.608389	0.655929	0.311578	-1.95261	0.0508663	0.184622	0.0898323	1.06425	0.310345	0.289459	0.77223	0.919229	-0.102015	0.931731	0.316839	-0.321977	0.74747	0.894739	-0.191847	0.875484	0.314495	-0.610016	0.541851	0.860131	-0.412874	0.751125	0.304477	-1.35601	0.175096	0.720271	-0.190792	0.876125	0.302428	-0.630867
ENSMUSG00000115955	9530056E24Rik		21.6069	-0.564039	0.676406	0.269476	-2.09309	0.0363411	0.156346	-0.901544	0.535314	0.282577	-3.19044	0.00142058	0.0155381	-0.337505	0.791409	0.290768	-1.16074	0.245749	0.49664	-0.22654	0.854682	0.264433	-0.856704	0.391609	0.706573	-0.620996	0.650222	0.276229	-2.24812	0.0245685	0.151915	-0.394456	0.760776	0.279363	-1.41198	0.157955	0.589634	0.0739302	1.05258	0.260868	0.2834	0.77687	0.970441	0.411428	1.33	0.272928	1.50746
ENSMUSG00000108030	9530062K07Rik	78739	17.4926	0.100614	1.07223	0.260772	0.385829	0.699623	0.854717	0.0443669	1.03123	0.266691	0.16636	0.867873	0.936203	-0.0562466	0.961763	0.261699	-0.214929	0.829823	0.92404	-0.147382	0.902887	0.251708	-0.585529	0.558192	0.81612	-0.453839	0.730098	0.264321	-1.717	0.0859799	0.310716	-0.306457	0.808625	0.266713	-1.14901	0.25055	0.680257	0.426348	1.34383	0.257611	1.65501	0.0979231	0.611289	0.178353	1.13159	0.254942	0.699582
ENSMUSG00000036275	9530068E07Rik	213673	2901.42	-0.0263568	0.981897	0.0543022	-0.485373	0.627412	0.811957	-0.0120474	0.991684	0.0544182	-0.221386	0.824792	0.912809	0.0143094	1.00997	0.0543568	0.263249	0.792358	0.903739	-0.0666406	0.954859	0.054424	-1.22447	0.220775	0.543604	-0.0592941	0.959734	0.0545255	-1.08746	0.276835	0.576488	0.00734653	1.00511	0.0545497	0.134676	0.892868	0.975367	0.0549615	1.03883	0.0543817	1.01066	0.312178	0.824801	0.0146778	1.01023	0.0543446	0.270087
ENSMUSG00000036411	9530077C05Rik	68283	14.5877	0.108741	1.07829	0.279567	0.38896	0.697306	0.853341	0.00712444	1.00495	0.287499	0.0247807	0.98023	0.99047	-0.101616	0.931988	0.2818	-0.360597	0.718401	0.864791	-0.255269	0.837831	0.272259	-0.937597	0.348451	0.668995	-0.378536	0.769218	0.28053	-1.34936	0.177222	0.457286	-0.123267	0.918106	0.286066	-0.430904	0.666538	0.906432	0.436407	1.35323	0.276035	1.58098	0.113882	0.639741	0.0723969	1.05146	0.275839	0.262461
ENSMUSG00000120262	9530077C14Rik		31.8229	-0.072222	0.951172	0.193816	-0.372631	0.709423	0.860525	0.150655	1.11007	0.192879	0.781087	0.434751	0.647875	0.222877	1.16706	0.192459	1.15805	0.246842	0.497592	-0.355013	0.781863	0.200252	-1.77283	0.0762573	0.319144	-0.117905	0.921525	0.198168	-0.594976	0.55186	0.789112	0.237108	1.17863	0.204359	1.16025	0.245948	0.675798	0.104039	1.07478	0.194082	0.536058	0.591919	0.936015	-0.178752	0.883467	0.199995	-0.893781
ENSMUSG00000097006	9530082P21Rik	638247	185.191	-0.319631	0.801275	0.130169	-2.45551	0.0140684	0.0834963	-0.0500333	0.965914	0.129667	-0.385861	0.699599	0.836013	0.269598	1.20547	0.130709	2.06258	0.0391525	0.155344	-0.340345	0.789852	0.129997	-2.6181	0.00884203	0.0914158	-0.258006	0.836243	0.130289	-1.98026	0.0476747	0.224576	0.0823388	1.05873	0.13175	0.62496	0.531997	0.857508	0.150762	1.11016	0.128819	1.17034	0.241866	0.783801	0.130048	1.09433	0.131334	0.990205
ENSMUSG00000107742	9530085L11Rik		32.5907	-0.858391	0.551567	0.191235	-4.48866	7.16711e-06	0.000341762	-0.900682	0.535634	0.196093	-4.59313	4.36655e-06	0.000203212	-0.0422903	0.971112	0.208085	-0.203236	0.838951	0.929606	-0.00262832	0.99818	0.198327	-0.0132525	0.989426	0.996107	-0.027376	0.981203	0.201538	-0.135836	0.891951	0.961413	-0.0247477	0.982992	0.200814	-0.123237	0.90192	0.978363	-0.554063	0.681099	0.188877	-2.93346	0.00335206	0.157125	0.3017	1.2326	0.200574	1.50418
ENSMUSG00000108076	9530086O07Rik		5.87172	-1.00527	0.498178	0.469498	-2.14115	0.0322618	0.145219	-1.13485	0.455383	0.483481	-2.34724	0.0189131	0.0935985	-0.129579	0.914098	0.510418	-0.253869	0.799597	0.907746	-0.468845	0.722543	0.50179	-0.934344	0.350126		-1.64748	0.319198	0.595156	-2.76814	0.00563768		-1.17863	0.44177	0.609787	-1.93286	0.0532536		-0.641143	0.641205	0.462504	-1.38624	0.165673		-0.10472	0.929985	0.508244	-0.206043
ENSMUSG00000103867	9630010A21Rik		220.453	0.141976	1.10342	0.265166	0.535425	0.592356	0.791061	-0.330161	0.795448	0.266527	-1.23875	0.215436	0.429464	-0.472137	0.720896	0.26606	-1.77455	0.0759717	0.240722	0.1766	1.13022	0.265339	0.665564	0.50569	0.787015	-0.169661	0.889051	0.26634	-0.63701	0.524118	0.770678	-0.346261	0.78662	0.265942	-1.30202	0.192909	0.633665	0.0522214	1.03686	0.265686	0.196553	0.844178	0.983356	0.0868451	1.06205	0.264817	0.327943
ENSMUSG00000059027	9630013D21Rik		49.9815	-0.274535	0.826717	0.167546	-1.63857	0.101303	0.297337	0.0776592	1.0553	0.164976	0.47073	0.637833	0.796847	0.352194	1.2765	0.167482	2.10287	0.0354767	0.146196	-0.180452	0.882426	0.1661	-1.08641	0.277299	0.602678	-0.391583	0.762292	0.171698	-2.28065	0.0225694	0.145242	-0.211131	0.863859	0.173542	-1.2166	0.223757	0.65777	0.125406	1.09081	0.164607	0.761851	0.446149	0.890862	0.219489	1.16432	0.169013	1.29865
ENSMUSG00000086359	9630013K17Rik	78883	7.33112	-0.592383	0.663246	0.380124	-1.55839	0.11914	0.327961	-1.20303	0.434361	0.417899	-2.87877	0.00399235	0.0323127	-0.610649	0.654902	0.432208	-1.41286	0.157698	0.380453	0.281851	1.21575	0.400355	0.704003	0.481431		-0.624457	0.648664	0.449043	-1.39064	0.164335		-0.906308	0.533549	0.438042	-2.069	0.0385461		-0.615078	0.652895	0.388827	-1.58188	0.113677		0.259156	1.19678	0.391908	0.661268
ENSMUSG00000118257	9630014M24Rik		10.9865	0.490157	1.4046	0.388909	1.26034	0.207548	0.452542	1.02592	2.03626	0.380635	2.6953	0.00703263	0.0478949	0.535765	1.44971	0.361371	1.48259	0.138183	0.350896	0.598348	1.51398	0.397683	1.50459	0.13243		0.790355	1.7295	0.396272	1.99448	0.0461		0.192007	1.14235	0.374185	0.513135	0.607857	0.885204	-0.0591957	0.959799	0.412742	-0.14342	0.885958	0.990653	0.048995	1.03454	0.372888	0.131393
ENSMUSG00000117916	9630028I04Rik	319720	111.36	-0.543582	0.686065	0.172137	-3.15784	0.0015894	0.018481	-0.223743	0.856341	0.171172	-1.30713	0.191169	0.399551	0.319838	1.24819	0.173731	1.84099	0.0656224	0.218988	-0.310705	0.806248	0.175421	-1.7712	0.0765273	0.319634	0.182875	1.13514	0.172993	1.05712	0.290456	0.589963	0.49358	1.40793	0.174906	2.82197	0.00477303	0.134222	-0.263281	0.833191	0.171545	-1.53477	0.124841	0.657577	-0.0304043	0.979146	0.176	-0.172752
ENSMUSG00000115275	9630050E16Rik		74.1504	-0.0737255	0.950181	0.228843	-0.322166	0.747327	0.880814	-0.3581	0.780192	0.232025	-1.54337	0.122741	0.306933	-0.284374	0.821098	0.231812	-1.22674	0.219919	0.46659	-0.177091	0.884485	0.230167	-0.769399	0.441656	0.743739	-0.665036	0.630673	0.235394	-2.8252	0.00472512	0.0550562	-0.487945	0.71304	0.236285	-2.06507	0.0389166	0.350362	0.0658963	1.04674	0.229155	0.287562	0.773682	0.969762	-0.0374689	0.974363	0.229856	-0.16301
ENSMUSG00000087528	9830144P21Rik		73.4526	0.025561	1.01788	0.216561	0.118031	0.906043	0.95874	-0.169446	0.889184	0.219364	-0.772442	0.439852	0.65194	-0.195007	0.873569	0.218429	-0.892771	0.37198	0.624422	0.468942	1.38409	0.216629	2.16472	0.0304092	0.190098	0.0157153	1.01095	0.220856	0.0711562	0.943273	0.980484	-0.453227	0.730407	0.217343	-2.08531	0.0370411	0.342407	-0.0869453	0.941514	0.218833	-0.397313	0.691137	0.954665	0.356436	1.28026	0.214334	1.66299
ENSMUSG00000044551	9930012K11Rik	268759	20.6881	-0.137061	0.90937	0.28808	-0.475773	0.634236	0.816356	0.229601	1.17251	0.284315	0.80756	0.419344	0.634961	0.366662	1.28937	0.285061	1.28626	0.198354	0.438786	-0.00227601	0.998424	0.293576	-0.0077527	0.993814	0.997754	0.363253	1.28632	0.289035	1.25678	0.208835	0.49941	0.365529	1.28835	0.28821	1.26827	0.2047	0.641123	-0.077881	0.947448	0.290886	-0.267738	0.788901	0.973437	0.0569037	1.04023	0.290797	0.195682
ENSMUSG00000097493	9930014A18Rik		33.3576	-0.444035	0.735076	0.326044	-1.36189	0.173234	0.40965	0.260254	1.19769	0.319762	0.813897	0.415704	0.631565	0.704289	1.62934	0.324007	2.17369	0.0297288	0.129776	-0.328103	0.796583	0.320494	-1.02374	0.305958	0.63051	-0.192801	0.874906	0.320496	-0.60157	0.547461	0.786411	0.135302	1.09832	0.323617	0.418092	0.67588	0.909621	0.297004	1.22859	0.319593	0.92932	0.352723	0.848497	0.412937	1.33139	0.326928	1.26308
ENSMUSG00000115276	9930017N22Rik		79.5364	-0.108078	0.927823	0.216155	-0.500002	0.617073	0.805682	-0.242192	0.84546	0.218358	-1.10915	0.267364	0.48818	-0.134114	0.911229	0.218354	-0.614205	0.53908	0.755234	-0.0923974	0.937963	0.217096	-0.425607	0.670394	0.874623	-0.028484	0.98045	0.217601	-0.1309	0.895854	0.962208	0.0639134	1.0453	0.217983	0.293204	0.769366	0.939012	0.0403574	1.02837	0.216436	0.186464	0.852081	0.985674	0.056038	1.03961	0.216816	0.258459
ENSMUSG00000046138	9930021J03Rik	240613	187.413	0.0210745	1.01471	0.135376	0.155674	0.87629	0.944212	-0.338275	0.790987	0.13785	-2.45393	0.0141305	0.0770393	-0.359349	0.779516	0.137331	-2.61666	0.00887956	0.0549931	0.0210281	1.01468	0.137386	0.153059	0.878352	0.959219	-0.0369164	0.974736	0.138336	-0.266861	0.789576	0.914696	-0.0579445	0.960632	0.138068	-0.419682	0.674718	0.909447	-0.111751	0.925464	0.136781	-0.817005	0.413925	0.87713	-0.111797	0.925434	0.135986	-0.822124
ENSMUSG00000111131	9930024M15Rik		95.1624	-0.417648	0.748644	0.243756	-1.71338	0.086642	0.270444	-0.156702	0.897073	0.243283	-0.644117	0.5195	0.712271	0.260946	1.19826	0.244792	1.06599	0.286429	0.541064	-0.100238	0.932879	0.244357	-0.410213	0.68165	0.878822	-0.132813	0.912051	0.245286	-0.541462	0.588189	0.810804	-0.0325746	0.977674	0.245618	-0.132623	0.894491	0.976058	-0.10805	0.927841	0.243133	-0.444406	0.656749	0.949166	0.20936	1.15618	0.244977	0.854612
ENSMUSG00000042976	9930038B18Rik		9.15062	-0.280171	0.823493	0.351816	-0.796357	0.425825	0.669486	-0.213647	0.862355	0.355842	-0.600397	0.548241	0.734631	0.0665245	1.04719	0.362257	0.183639	0.854297	0.938127	0.521128	1.43508	0.346909	1.5022	0.133045		-0.262203	0.833814	0.380783	-0.688589	0.491082		-0.783331	0.581024	0.363136	-2.15713	0.0309955	0.320263	-0.182723	0.881038	0.355417	-0.51411	0.607175	0.940464	0.618576	1.53536	0.343219	1.80228
ENSMUSG00000044730	9930104L06Rik	194268	294.404	-0.0252564	0.982646	0.0928506	-0.272011	0.785613	0.900492	0.0206662	1.01443	0.0933895	0.22129	0.824867	0.912809	0.0459226	1.03234	0.0930513	0.493519	0.621646	0.806802	-0.0730156	0.950649	0.0928212	-0.786627	0.4315	0.737553	-0.129386	0.914221	0.0936993	-1.38086	0.167321	0.442558	-0.0563701	0.961681	0.0938487	-0.600649	0.548074	0.863088	0.146525	1.1069	0.0929302	1.57672	0.11486	0.64133	0.0987656	1.07086	0.0927415	1.06496
ENSMUSG00000120936	9930105H17Rik		320.467	-0.103904	0.930511	0.102938	-1.00939	0.312788	0.569884	-0.0212151	0.985402	0.103235	-0.205503	0.837179	0.919225	0.0826894	1.05899	0.10322	0.801097	0.423076	0.67026	-0.183462	0.880588	0.105002	-1.74722	0.0805987	0.329012	-0.0241467	0.983402	0.104906	-0.230175	0.817956	0.929138	0.159315	1.11676	0.105475	1.51045	0.130928	0.553434	-0.12989	0.913901	0.103694	-1.25263	0.210341	0.752439	-0.209447	0.864869	0.104255	-2.00898
ENSMUSG00000069893	9930111J21Rik1	667214	474.774	-0.300928	0.81173	0.100711	-2.98804	0.00280769	0.0277511	-0.24964	0.841106	0.101041	-2.47069	0.0134853	0.0742248	0.051288	1.03619	0.101509	0.505256	0.613379	0.802257	-0.237842	0.848013	0.100259	-2.37228	0.0176785	0.136627	-0.269286	0.82973	0.100696	-2.67426	0.00748949	0.073412	-0.0314436	0.978441	0.101162	-0.310824	0.755934	0.935361	0.181351	1.13395	0.100014	1.81326	0.069791	0.551014	0.244437	1.18463	0.100954	2.42127
ENSMUSG00000069892	9930111J21Rik2	245240	608.518	-0.18205	0.881449	0.0940728	-1.93521	0.0529649	0.199533	-0.221283	0.857802	0.0945355	-2.34075	0.0192453	0.0945416	-0.0392331	0.973172	0.0946773	-0.414388	0.67859	0.842586	-0.185085	0.879597	0.0940354	-1.96825	0.0490395	0.249644	-0.222541	0.857055	0.0944149	-2.35705	0.0184208	0.128853	-0.0374557	0.974372	0.0947096	-0.39548	0.692489	0.916017	0.130559	1.09472	0.0938343	1.39138	0.164112	0.707917	0.127524	1.09242	0.0942733	1.35271
ENSMUSG00000108120	9930120I10Rik		6.84389	-0.861814	0.55026	0.391006	-2.20409	0.027518	0.131283	-0.463158	0.725397	0.37939	-1.2208	0.222164	0.437725	0.398656	1.31828	0.411296	0.969269	0.332411	0.587525	-0.314328	0.804226	0.403492	-0.779019	0.435969		-0.0733154	0.950451	0.398616	-0.183925	0.854072		0.241012	1.18182	0.410982	0.586431	0.557586		-0.336478	0.791973	0.374469	-0.898547	0.368894		0.211008	1.1575	0.418885	0.503738
ENSMUSG00000110357	A030001D20Rik		109.072	-0.0603772	0.959013	0.13393	-0.450813	0.652124	0.826819	-0.498836	0.707678	0.139089	-3.58645	0.000335214	0.00544442	-0.438459	0.737923	0.138793	-3.15908	0.0015827	0.0152671	0.0271589	1.019	0.136219	0.199377	0.841968	0.944572	-0.184817	0.879761	0.139158	-1.32811	0.184142	0.466427	-0.211976	0.863354	0.138664	-1.5287	0.126339	0.547647	-0.0790195	0.946701	0.135485	-0.583236	0.559734	0.92736	0.00851658	1.00592	0.134672	0.0632392
ENSMUSG00000079144	A130010J15Rik	319266	322.895	0.113179	1.08161	0.0819984	1.38026	0.167508	0.401507	0.154869	1.11332	0.0825328	1.87646	0.0605926	0.199062	0.0416905	1.02932	0.0816083	0.510861	0.609448	0.799918	-0.172667	0.887201	0.0830111	-2.08005	0.0375208	0.213102	-0.11238	0.925061	0.0833866	-1.3477	0.177756	0.458117	0.0602877	1.04267	0.0839956	0.717748	0.472912	0.829959	0.145893	1.10641	0.0826571	1.76503	0.077558	0.573643	-0.139954	0.907548	0.0823552	-1.69939
ENSMUSG00000112822	A130012E19Rik		83.648	-0.210082	0.864488	0.242569	-0.866074	0.38645	0.636384	-0.642682	0.640521	0.246685	-2.60527	0.00918012	0.0571837	-0.4326	0.740925	0.247209	-1.74994	0.0801295	0.248926	0.11191	1.08066	0.241629	0.463149	0.643257	0.859526	-0.47567	0.719132	0.24607	-1.93307	0.0532275	0.239796	-0.587581	0.665458	0.245341	-2.39495	0.0166225	0.246161	0.0487847	1.03439	0.242202	0.201422	0.840369	0.982566	0.370777	1.29305	0.241996	1.53216
ENSMUSG00000097944	A130014A01Rik		79.0869	-0.230963	0.852066	0.143749	-1.6067	0.108119	0.309356	-0.554131	0.681067	0.148972	-3.71971	0.000199453	0.00373805	-0.323168	0.799313	0.150035	-2.15395	0.031244	0.134121	-0.135666	0.91025	0.149475	-0.907615	0.364081	0.682556	-0.257875	0.836319	0.152463	-1.6914	0.0907611	0.318368	-0.122209	0.91878	0.153427	-0.796528	0.425725	0.804358	-0.23214	0.851371	0.145591	-1.59446	0.110833	0.633832	-0.136843	0.909507	0.147682	-0.926608
ENSMUSG00000120803	A130023E24Rik		726.153	-0.247867	0.842141	0.085646	-2.89409	0.00380262	0.0341618	0.0733643	1.05217	0.0853666	0.859404	0.390118	0.609923	0.321231	1.2494	0.0856246	3.75163	0.000175691	0.00277437	-0.249767	0.841032	0.0860191	-2.90362	0.0036887	0.0510317	-0.0898458	0.939623	0.0859654	-1.04514	0.295959	0.595691	0.159921	1.11723	0.0863913	1.85113	0.0641514	0.423632	0.0249251	1.01743	0.0854897	0.291556	0.770626	0.969762	0.0230251	1.01609	0.0861744	0.267192
ENSMUSG00000102642	A130048G24Rik		15.584	-0.354939	0.781903	0.3885	-0.913614	0.36092	0.614423	-0.478039	0.717953	0.39483	-1.21075	0.225993	0.442729	-0.1231	0.918213	0.399205	-0.308362	0.757807	0.885814	-0.170459	0.88856	0.390321	-0.436714	0.662319	0.870331	-0.288146	0.818954	0.39567	-0.728249	0.466461	0.733537	-0.117688	0.921664	0.398091	-0.29563	0.767513	0.93845	-0.0267574	0.981624	0.385932	-0.069332	0.944725	0.996128	0.157723	1.11553	0.39286	0.401474
ENSMUSG00000097643	A130051J06Rik		13.7628	-0.516454	0.699088	0.280559	-1.84081	0.06565	0.227897	-0.724532	0.605193	0.295003	-2.45602	0.0140485	0.0767219	-0.208078	0.86569	0.306704	-0.678432	0.497498	0.726417	0.456009	1.37174	0.274349	1.66215	0.096483		0.0722214	1.05133	0.28882	0.250057	0.802543		-0.383787	0.766423	0.275203	-1.39456	0.163149	0.596471	-0.250825	0.840415	0.278046	-0.9021	0.367004	0.858094	0.721638	1.64905	0.276895	2.60618
ENSMUSG00000104291	A130071D04Rik		9.39972	-0.146587	0.903385	0.360796	-0.406287	0.684532	0.845801	-0.0818498	0.944845	0.363993	-0.224866	0.822083	0.911647	0.0647369	1.04589	0.365357	0.177188	0.859361	0.940753	0.281337	1.21532	0.384743	0.731235	0.464636		-0.485413	0.714293	0.422041	-1.15016	0.25008		-0.76675	0.58774	0.411695	-1.86242	0.0625437	0.420176	-0.461242	0.726361	0.378042	-1.22008	0.222434	0.76426	-0.0333179	0.97717	0.367811	-0.0905843
ENSMUSG00000022347	A1bg	117586	10.7407	0.0588598	1.04164	0.393402	0.149617	0.881067	0.946281	0.176681	1.13028	0.394952	0.447349	0.654623	0.808104	0.117821	1.0851	0.390171	0.301974	0.762672	0.888728	-0.279372	0.82395	0.379606	-0.735952	0.46176		-0.272545	0.827858	0.38354	-0.710603	0.47733		0.00682719	1.00474	0.389784	0.0175153	0.986026	0.997879	0.536231	1.45018	0.38587	1.38967	0.16463	0.708537	0.197999	1.14711	0.387261	0.51128
ENSMUSG00000052595	A1cf	69865	23.0322	0	1	1.21758	0	1	1	0	1	1.21758	0	1	1	0	1	1.21758	0	1	1	0.0354082	1.02485	0.333537	0.10616	0.915456	0.970753	0.292432	1.2247	0.332567	0.879318	0.379229	0.666901	0.257024	1.19501	0.331963	0.774254	0.438781	0.813475	7.91431	241.237	0.892794	8.86466	7.67388e-19	1.29821e-15	8.04608	264.309	0.892566	9.01455
ENSMUSG00000105891	A230001M10Rik	319951	6.70012	-0.419447	0.747711	0.422455	-0.99288	0.320768	0.577853	-0.149018	0.901864	0.417976	-0.356522	0.72145	0.849074	0.27043	1.20617	0.43131	0.626997	0.530662	0.750086	-0.103475	0.930788	0.405173	-0.255385	0.798426		-0.866043	0.54865	0.450228	-1.92357	0.0544091		-0.762568	0.589446	0.452302	-1.68597	0.0918011		0.175357	1.12924	0.405856	0.432067	0.665693		0.491329	1.40574	0.421799	1.16484
ENSMUSG00000087178	A230056P14Rik		44.912	0.0801576	1.05713	0.174417	0.459574	0.645822	0.823711	0.286045	1.21929	0.173927	1.64462	0.100048	0.271545	0.205887	1.1534	0.171249	1.20227	0.229259	0.476751	0.0104607	1.00728	0.174573	0.0599219	0.952218	0.984262	-0.150678	0.900827	0.17944	-0.839712	0.40107	0.683359	-0.161138	0.894319	0.178687	-0.901789	0.367169	0.769069	0.149428	1.10913	0.176197	0.848074	0.396397	0.871727	0.0797315	1.05682	0.172776	0.461474
ENSMUSG00000097692	A230060F14Rik		8.64124	-0.47055	0.72169	0.409227	-1.14985	0.250205	0.504736	0.212576	1.15876	0.386207	0.55042	0.582031	0.759461	0.683126	1.60562	0.404071	1.69061	0.0909112	0.270901	-0.0352159	0.975886	0.356521	-0.0987765	0.921316		0.100661	1.07226	0.356637	0.28225	0.777752		0.135877	1.09876	0.356434	0.381211	0.703047	0.91922	0.566134	1.48055	0.374567	1.51144	0.130677	0.664783	1.00147	2.00204	0.392776	2.54972
ENSMUSG00000092071	A230065N10Rik		12.9562	-0.390322	0.762959	0.301292	-1.29549	0.195151	0.4385	-0.464385	0.72478	0.31015	-1.49729	0.134318	0.325001	-0.0740635	0.949959	0.318797	-0.232322	0.816288	0.916454	-0.200503	0.870247	0.289983	-0.691433	0.489294		-0.335144	0.792705	0.298715	-1.12195	0.261883		-0.13464	0.910897	0.302965	-0.444409	0.656747	0.90219	0.215904	1.16143	0.288852	0.747454	0.45479	0.895675	0.405722	1.32475	0.302376	1.34178
ENSMUSG00000086877	A230072C01Rik	320742	107.507	0.0506535	1.03573	0.115151	0.439888	0.660018	0.831573	-0.0446421	0.96953	0.117598	-0.379616	0.70423	0.838906	-0.0952956	0.93608	0.11629	-0.819467	0.41252	0.661289	-0.0662884	0.955092	0.117589	-0.563729	0.572939	0.82251	-0.00155685	0.998921	0.118319	-0.013158	0.989502	0.995953	0.0647316	1.04589	0.118565	0.545959	0.585094	0.878521	0.046164	1.03252	0.116907	0.394877	0.692934	0.955089	-0.0707779	0.952124	0.115843	-0.610981
ENSMUSG00000084771	A230072E10Rik	331547	20.7123	-0.481917	0.716025	0.235325	-2.04788	0.0405718	0.168773	-0.41778	0.748576	0.238329	-1.75296	0.0796096	0.237471	0.0641379	1.04546	0.247352	0.259298	0.795405	0.905564	-0.0897721	0.939671	0.234346	-0.383075	0.701664	0.888488	0.103258	1.0742	0.233079	0.443019	0.657752	0.849241	0.193031	1.14316	0.23422	0.824142	0.409859	0.79707	-0.0662004	0.95515	0.229543	-0.2884	0.77304	0.969762	0.325945	1.25349	0.240012	1.35803
ENSMUSG00000097292	A230107N01Rik	320919	21.2992	-0.166783	0.890827	0.255848	-0.651882	0.514477	0.736598	-0.310009	0.806637	0.262712	-1.18003	0.237987	0.457313	-0.143227	0.905492	0.26398	-0.542566	0.587429	0.786325	-0.218154	0.859665	0.260767	-0.836587	0.402825	0.715885	-0.379969	0.768454	0.268002	-1.41779	0.156253	0.4274	-0.161815	0.8939	0.271553	-0.595887	0.551251	0.864167	0.0261672	1.0183	0.255806	0.102293	0.918524	0.993833	-0.0252042	0.982681	0.260808	-0.0966391
ENSMUSG00000030111	A2m	232345	7.91695	0.609876	1.52613	0.898725	0.678602	0.49739	0.724232	-0.357363	0.78059	0.921022	-0.388007	0.698011	0.835455	-0.96724	0.511484	0.909086	-1.06397	0.287343	0.541776	-0.248347	0.841861	0.888927	-0.279378	0.779955		-0.445843	0.734155	0.894515	-0.498418	0.618189		-0.197496	0.872063	0.897476	-0.220057	0.825827	0.955472	0.822011	1.76787	0.898453	0.914918	0.360235	0.85345	-0.0362119	0.975212	0.889201	-0.0407241
ENSMUSG00000097915	A330009N23Rik	380977	68.7151	-0.158603	0.895892	0.156193	-1.01544	0.309898	0.567161	0.0189168	1.0132	0.156118	0.12117	0.903557	0.953445	0.17752	1.13094	0.156766	1.13239	0.257472	0.509626	-0.0584394	0.960302	0.154416	-0.378455	0.705093	0.89005	-0.159067	0.895604	0.157168	-1.01208	0.3115	0.610493	-0.100628	0.932627	0.157368	-0.63944	0.522537	0.854171	0.152226	1.11128	0.154878	0.982876	0.325668	0.83638	0.25239	1.19118	0.155734	1.62065
ENSMUSG00000096929	A330023F24Rik		185.064	-0.547194	0.68435	0.295362	-1.85262	0.0639366	0.22416	-0.486303	0.713852	0.295631	-1.64497	0.0999767	0.271545	0.0608905	1.04311	0.296504	0.205362	0.83729	0.928829	-0.173285	0.886821	0.295436	-0.58654	0.557513	0.815662	-0.414513	0.750273	0.296356	-1.3987	0.161904	0.434339	-0.241228	0.846025	0.296641	-0.813198	0.416104	0.799354	-0.102189	0.931618	0.294818	-0.346618	0.728878	0.962106	0.27172	1.20725	0.295978	0.91804
ENSMUSG00000097591	A330032B11Rik	319931	7.05105	-1.06896	0.476661	0.418224	-2.55596	0.0105895	0.0695904	-0.40395	0.755786	0.394364	-1.02431	0.305691	0.528927	0.665015	1.58559	0.433898	1.53265	0.125361	0.331059	-0.351012	0.784034	0.406268	-0.863991	0.387593		-0.769817	0.586492	0.434582	-1.7714	0.0764947		-0.418805	0.748044	0.445618	-0.939831	0.347304		-0.161671	0.893989	0.385686	-0.419178	0.675086		0.556282	1.47047	0.437277	1.27215
ENSMUSG00000120069	A330032P22Rik	102632053	92.6026	0.285418	1.21876	0.15414	1.85168	0.0640713	0.224591	0.412043	1.33057	0.154455	2.66772	0.00763669	0.0505419	0.126625	1.09174	0.151329	0.836754	0.402731	0.65284	-0.0176293	0.987855	0.157724	-0.111773	0.911003	0.969048	0.106451	1.07658	0.157841	0.674419	0.500045	0.754713	0.12408	1.08981	0.157653	0.787045	0.431256	0.808248	0.048751	1.03437	0.157561	0.30941	0.757009	0.96781	-0.254296	0.838396	0.154307	-1.64799
ENSMUSG00000106735	A330058E17Rik		19.8532	-0.242131	0.845496	0.278772	-0.868562	0.385087	0.63508	0.148814	1.10866	0.274497	0.542133	0.587727	0.763368	0.390945	1.31125	0.277329	1.40968	0.158635	0.381796	-0.0833221	0.943882	0.292161	-0.285192	0.775497	0.920197	0.0598157	1.04233	0.292053	0.204811	0.83772	0.938631	0.143138	1.1043	0.29306	0.488426	0.625248	0.892547	-0.270603	0.828973	0.283655	-0.953986	0.34009	0.843532	-0.111794	0.925436	0.287423	-0.388954
ENSMUSG00000120340	A330069E16Rik	606735	120.506	-0.157772	0.896408	0.115008	-1.37183	0.170115	0.405327	-0.0721771	0.951201	0.115702	-0.62382	0.532746	0.722418	0.0855951	1.06113	0.116137	0.737016	0.461113	0.699483	-0.214499	0.861846	0.11791	-1.81918	0.0688843	0.300775	-0.304911	0.809492	0.120135	-2.53808	0.0111463	0.0941918	-0.0904122	0.939254	0.121591	-0.743579	0.457131	0.822624	-0.0269117	0.981519	0.115492	-0.233019	0.815747	0.976766	-0.0836382	0.943675	0.117436	-0.7122
ENSMUSG00000097666	A330094K24Rik		58.1374	0.265942	1.20242	0.15334	1.73433	0.0828601	0.263271	-0.111609	0.925555	0.159946	-0.697793	0.485307	0.685556	-0.377551	0.769743	0.155877	-2.42211	0.0154308	0.0815438	-0.0860969	0.942068	0.159792	-0.538807	0.59002	0.830506	-0.122822	0.918389	0.16229	-0.756807	0.449165	0.720007	-0.0367255	0.974865	0.162884	-0.225469	0.821614	0.954769	0.0263131	1.01841	0.158333	0.166189	0.868008	0.989325	-0.325726	0.797897	0.154846	-2.10354
ENSMUSG00000086363	A330102I10Rik		43.8563	-0.580752	0.668615	0.301462	-1.92645	0.0540482	0.201939	-0.517266	0.698695	0.302557	-1.70965	0.0873306	0.250826	0.0634855	1.04499	0.306445	0.207168	0.835879	0.927742	-0.521075	0.696852	0.300046	-1.73665	0.082449	0.332237	-1.10913	0.463575	0.308635	-3.59365	0.000326073	0.00890026	-0.588051	0.665241	0.312331	-1.88278	0.0597302	0.413283	0.175915	1.12968	0.296853	0.592599	0.55345	0.926042	0.235592	1.17739	0.304607	0.773429
ENSMUSG00000047613	A430005L14Rik	97159	665.229	0.181515	1.13407	0.0679354	2.67187	0.00754293	0.0546729	0.0669634	1.04751	0.0686279	0.975745	0.329191	0.552456	-0.114551	0.923669	0.067929	-1.68634	0.0917301	0.272293	0.0457491	1.03222	0.068924	0.663761	0.506843	0.788004	0.115173	1.08311	0.0691047	1.66665	0.0955839	0.328064	0.0694243	1.0493	0.0688782	1.00793	0.313489	0.7338	-0.0101709	0.992975	0.0688928	-0.147634	0.882631	0.990653	-0.145937	0.903792	0.0679671	-2.14717
ENSMUSG00000117429	A430019L02Rik		10.8207	-0.401356	0.757146	0.383844	-1.04562	0.295736	0.553933	-0.176111	0.885086	0.38225	-0.460721	0.644999	0.802363	0.225245	1.16898	0.390292	0.57712	0.563858	0.771957	-0.152687	0.899573	0.3818	-0.399914	0.68922		-0.583244	0.667461	0.400513	-1.45624	0.145325		-0.430557	0.741975	0.403361	-1.06742	0.28578	0.710637	0.0276305	1.01934	0.37723	0.0732457	0.941611	0.99609	0.276299	1.21108	0.388336	0.711495
ENSMUSG00000112417	A430028G04Rik		6.70299	-0.591406	0.663696	0.452555	-1.30681	0.191276	0.433771	-0.632625	0.645002	0.463069	-1.36616	0.17189	0.375808	-0.0412194	0.971833	0.48173	-0.0855653	0.931812	0.97222	-1.0882	0.470348	0.435892	-2.49649	0.0125431		-1.30722	0.404098	0.454945	-2.87337	0.00406123		-0.219024	0.859147	0.487895	-0.448916	0.653492		0.662348	1.58266	0.416	1.59218	0.111343		0.165554	1.1216	0.470906	0.351564
ENSMUSG00000056014	A430033K04Rik	243308	124.747	-0.0150452	0.989626	0.0992687	-0.151561	0.879533	0.945672	-0.106263	0.928991	0.101678	-1.0451	0.295979	0.518472	-0.0912175	0.93873	0.100982	-0.903301	0.366366	0.618077	-0.247648	0.842269	0.102408	-2.41824	0.0155956	0.126485	-0.15618	0.897398	0.102907	-1.51768	0.129094	0.384486	0.0914671	1.06545	0.104841	0.872436	0.38297	0.778023	0.0693493	1.04924	0.100202	0.692097	0.488877	0.906758	-0.163253	0.893009	0.101495	-1.60848
ENSMUSG00000087305	A430035B10Rik	320312	28.1469	0.0452775	1.03188	0.203165	0.222861	0.823644	0.91922	-0.144922	0.904429	0.210712	-0.687772	0.491596	0.690994	-0.190199	0.876485	0.208048	-0.914208	0.360607	0.613692	0.228762	1.17183	0.209377	1.09259	0.274576	0.600604	0.386298	1.30704	0.209036	1.848	0.0646024	0.265333	0.157536	1.11538	0.203215	0.775218	0.438211	0.812946	-0.116023	0.922727	0.210511	-0.551152	0.581529	0.934339	0.067461	1.04787	0.201989	0.333983
ENSMUSG00000119994	A430046D13Rik		315.237	0.230095	1.17291	0.0968281	2.37633	0.017486	0.0970834	-0.149978	0.901264	0.0988143	-1.51778	0.129069	0.316502	-0.380074	0.768398	0.0976962	-3.89036	0.000100095	0.00174423	0.0595347	1.04213	0.0986795	0.603314	0.5463	0.809439	-0.0819034	0.94481	0.0998392	-0.820353	0.412015	0.692082	-0.141438	0.906615	0.0994625	-1.42203	0.155019	0.58567	-0.0575993	0.960862	0.0985092	-0.58471	0.558742	0.927348	-0.22816	0.853723	0.0970013	-2.35213
ENSMUSG00000105471	A430073D23Rik		10.7227	0.101	1.07252	0.345187	0.292596	0.769831	0.892024	0.380466	1.30176	0.34208	1.11221	0.266047	0.487107	0.279466	1.21375	0.335761	0.832334	0.405221	0.654907	-0.613763	0.65349	0.354231	-1.73266	0.0831559		-0.330456	0.795285	0.348656	-0.947799	0.343232		0.283306	1.21698	0.36761	0.770671	0.440902	0.814387	0.366425	1.28915	0.343032	1.0682	0.285432	0.806314	-0.348338	0.785489	0.356319	-0.977601
ENSMUSG00000085589	A430078I02Rik	320486	14.201	-0.325721	0.7979	0.269295	-1.20953	0.226458	0.475977	-0.621835	0.649844	0.2844	-2.18648	0.0287805	0.12371	-0.296114	0.814443	0.29003	-1.02098	0.307265	0.561512	-0.500847	0.706692	0.291449	-1.71847	0.0857107	0.338521	-0.141978	0.906276	0.283979	-0.499958	0.617104	0.827886	0.358869	1.28242	0.298296	1.20306	0.228951	0.662297	-0.162794	0.893293	0.270085	-0.602752	0.546674	0.925336	-0.337921	0.791181	0.290717	-1.16237
ENSMUSG00000114213	A430090L17Rik	319803	35.8379	0.129722	1.09408	0.231499	0.560356	0.575236	0.780036	-0.255781	0.837534	0.23993	-1.06606	0.286395	0.508539	-0.385503	0.765512	0.236843	-1.62767	0.103595	0.293495	-0.0264164	0.981856	0.225171	-0.117317	0.906609	0.967496	-0.812987	0.569202	0.240003	-3.38741	0.00070556	0.0156363	-0.786571	0.57972	0.239874	-3.2791	0.00104139	0.0576763	0.441451	1.35797	0.230029	1.91911	0.0549707	0.509945	0.285313	1.21867	0.226672	1.2587
ENSMUSG00000112096	A430103D13Rik		14.9152	-0.332024	0.794421	0.285047	-1.1648	0.244099	0.498605	-0.306442	0.808633	0.2897	-1.05779	0.29015	0.512574	0.0255818	1.01789	0.296252	0.0863515	0.931187	0.972161	-0.0995229	0.933342	0.272965	-0.3646	0.71541	0.894958	-0.328	0.79664	0.28362	-1.15648	0.247486	0.5463	-0.228478	0.853535	0.285037	-0.801573	0.4228	0.802943	0.226288	1.16982	0.274879	0.823227	0.410379	0.874459	0.458789	1.37439	0.283202	1.62001
ENSMUSG00000102415	A430110C17Rik		11.8946	-1.07876	0.473435	0.363883	-2.96458	0.00303092	0.0291366	-0.900983	0.535522	0.363632	-2.47773	0.0132221	0.0732592	0.177777	1.13114	0.388189	0.457966	0.646977	0.823413	-0.116613	0.922351	0.355644	-0.327891	0.742994		-0.726979	0.604168	0.379693	-1.91465	0.0555369		-0.610366	0.65503	0.381474	-1.60002	0.109594	0.52064	-0.282366	0.822241	0.345742	-0.816696	0.414102	0.87713	0.679782	1.6019	0.373304	1.82099
ENSMUSG00000054135	A430110L20Rik		17.5035	-0.684668	0.622149	0.260374	-2.62956	0.00854964	0.0594544	-0.619818	0.650753	0.263293	-2.3541	0.0185678	0.0924441	0.0648498	1.04598	0.275734	0.23519	0.814061	0.915595	0.160154	1.11741	0.271932	0.588947	0.555897	0.8144	-0.387067	0.764683	0.291846	-1.32627	0.18475	0.467358	-0.547221	0.684337	0.287077	-1.90618	0.056627	0.405448	-0.571035	0.673134	0.262485	-2.1755	0.0295928	0.410985	0.273786	1.20898	0.269895	1.01442
ENSMUSG00000047878	A4galt	239559	56.2018	-0.388722	0.763806	0.181769	-2.13855	0.0324725	0.14566	-0.390785	0.762715	0.18382	-2.12591	0.0335106	0.136697	-0.00206229	0.998572	0.186661	-0.0110484	0.991185	0.995622	-0.379765	0.768563	0.186707	-2.03402	0.0419497	0.226142	-0.37782	0.7696	0.188544	-2.00388	0.0450828	0.217824	0.00194585	1.00135	0.192407	0.0101132	0.991931	0.998342	-0.108656	0.927452	0.180798	-0.600981	0.547852	0.925474	-0.0996991	0.933228	0.187648	-0.531309
ENSMUSG00000114452	A530001N23Rik		12.3004	-0.321293	0.800352	0.306427	-1.04851	0.294402	0.55251	-0.684174	0.622362	0.321352	-2.12905	0.0332504	0.135922	-0.362881	0.77761	0.325939	-1.11334	0.265562	0.517908	-0.455536	0.729239	0.365126	-1.24761	0.212173		0.0261133	1.01827	0.351999	0.0741857	0.940863		0.481649	1.39634	0.367467	1.31073	0.18995	0.629674	-0.812866	0.56925	0.326433	-2.49015	0.012769	0.288722	-0.947109	0.518671	0.347355	-2.72663
ENSMUSG00000006462	A530013C23Rik		47.6137	0.271278	1.20688	0.218474	1.2417	0.214349	0.461405	0.281408	1.21538	0.220111	1.27849	0.201078	0.411859	0.01013	1.00705	0.215979	0.0469025	0.962591	0.984118	0.260747	1.1981	0.221733	1.17595	0.239615	0.565005	0.197981	1.14709	0.224023	0.883752	0.37683	0.664676	-0.062766	0.957427	0.220457	-0.284709	0.775867	0.941079	-0.0201381	0.986138	0.223923	-0.0899329	0.928341	0.995343	-0.0306697	0.978966	0.216228	-0.141839
ENSMUSG00000043122	A530016L24Rik	319942	762.554	-0.293471	0.815937	0.0983665	-2.98344	0.00285026	0.0280107	-0.295437	0.814826	0.0986471	-2.99488	0.00274549	0.0247139	-0.00196614	0.998638	0.0989059	-0.0198789	0.98414	0.993146	-0.212984	0.862751	0.0987153	-2.15756	0.0309619	0.191872	-0.398226	0.758791	0.0993008	-4.01031	6.06402e-05	0.00243902	-0.185242	0.879502	0.0995741	-1.86034	0.0628368	0.420432	-0.0397621	0.972815	0.0982731	-0.404608	0.685765	0.953583	0.0407241	1.02863	0.0988082	0.412153
ENSMUSG00000089844	A530032D15Rik	381287	25.3081	-0.00288344	0.998003	0.258266	-0.0111646	0.991092	0.996245	-0.150755	0.900779	0.26363	-0.571844	0.567428	0.748954	-0.147872	0.902581	0.262098	-0.564186	0.572628	0.77688	0.0953343	1.06831	0.267801	0.355989	0.721849	0.898057	-0.0938573	0.937014	0.27416	-0.342345	0.732091	0.886927	-0.189192	0.877097	0.271733	-0.696242	0.486278	0.835762	-0.20792	0.865785	0.265094	-0.784326	0.432849	0.885972	-0.109702	0.92678	0.261044	-0.420242
ENSMUSG00000072109	A530040E14Rik	621875	9.0669	-0.26759	0.830706	0.382316	-0.699917	0.483979	0.713839	0.0602254	1.04263	0.376875	0.159802	0.873037	0.938531	0.327815	1.25511	0.382762	0.856447	0.39175	0.643227	0.0869673	1.06214	0.375374	0.231681	0.816786		-0.309544	0.806897	0.394969	-0.783717	0.433206		-0.396511	0.759693	0.391012	-1.01406	0.310553	0.731044	0.0476948	1.03361	0.377962	0.12619	0.899582	0.992616	0.402252	1.32157	0.379759	1.05923
ENSMUSG00000104973	A530041M06Rik		164.559	-0.0172753	0.988097	0.154359	-0.111916	0.91089	0.960815	-0.230932	0.852084	0.156249	-1.47797	0.139415	0.331908	-0.213657	0.862349	0.155847	-1.37094	0.170393	0.398456	0.133516	1.09696	0.154154	0.86612	0.386424	0.702254	-0.0987546	0.933839	0.15587	-0.633571	0.526361	0.772029	-0.232271	0.851294	0.155135	-1.49722	0.134336	0.560338	0.0682375	1.04844	0.154829	0.440727	0.659411	0.949166	0.219029	1.16395	0.153682	1.42521
ENSMUSG00000092201	A530058N18Rik		17.3766	-0.266938	0.831082	0.23154	-1.15288	0.248961	0.503539	-0.782657	0.581295	0.250855	-3.11995	0.00180879	0.0184403	-0.51572	0.699444	0.254242	-2.02846	0.0425137	0.164173	-0.379465	0.768723	0.266158	-1.42571	0.153951	0.456397	-0.26319	0.833243	0.266995	-0.985749	0.324256	0.620645	0.116274	1.08393	0.276824	0.420029	0.674464	0.909323	-0.490234	0.71191	0.242275	-2.02346	0.043026	0.470206	-0.602761	0.658493	0.256424	-2.35064
ENSMUSG00000104273	A530064N14Rik		58.0038	-0.687539	0.620912	0.210126	-3.27203	0.00106778	0.0139207	-0.769458	0.586638	0.213262	-3.60804	0.000308519	0.00514465	-0.0819193	0.9448	0.218575	-0.374787	0.707819	0.858553	-0.391114	0.762541	0.208063	-1.87979	0.0601371	0.279516	-0.438712	0.737793	0.210011	-2.08899	0.0367086	0.192826	-0.0475978	0.967546	0.213094	-0.223365	0.823251	0.955291	0.0642966	1.04558	0.204749	0.314026	0.753501	0.967681	0.360721	1.28407	0.213357	1.6907
ENSMUSG00000085112	A530072M11Rik	100415915	11.9654	0.077702	1.05534	0.335174	0.231826	0.816673	0.916302	-0.0371277	0.974593	0.344216	-0.107862	0.914105	0.958456	-0.11483	0.923491	0.338987	-0.338744	0.734803	0.873227	0.255045	1.19337	0.323266	0.788966	0.430132		0.0327215	1.02294	0.333347	0.0981606	0.921805		-0.222324	0.857184	0.325308	-0.683426	0.494337	0.839336	0.242333	1.1829	0.335939	0.721358	0.470689	0.899275	0.419676	1.33763	0.32247	1.30144
ENSMUSG00000106024	A530083M17Rik		16.1494	-0.103929	0.930495	0.42879	-0.242378	0.808487	0.911724	-0.568699	0.674225	0.440375	-1.2914	0.196566	0.406365	-0.46477	0.724587	0.44032	-1.05553	0.291184	0.545618	-0.0107827	0.992554	0.428996	-0.0251347	0.979948	0.992742	-0.846696	0.556057	0.448813	-1.88652	0.0592245	0.252792	-0.835913	0.560228	0.448451	-1.864	0.0623219	0.420046	0.0654038	1.04638	0.42911	0.152417	0.878858	0.990653	0.15855	1.11616	0.428675	0.369861
ENSMUSG00000051805	A530095I07Rik		22.4097	0.0668712	1.04744	0.234315	0.285391	0.775345	0.894935	-0.0723965	0.951057	0.241207	-0.300143	0.764068	0.87702	-0.139268	0.90798	0.23781	-0.585626	0.558127	0.768407	-0.0269231	0.981511	0.241046	-0.111693	0.911067	0.969048	0.212544	1.15873	0.238817	0.88999	0.373471	0.662313	0.239468	1.18056	0.238473	1.00417	0.315296	0.735341	0.0158681	1.01106	0.239581	0.0662328	0.947193	0.996306	-0.0779262	0.947419	0.235813	-0.330458
ENSMUSG00000052760	A630001G21Rik	319997	18.3867	-0.0770833	0.947972	0.248536	-0.310149	0.756448	0.886008	0.119315	1.08622	0.247892	0.481317	0.630291	0.790979	0.196398	1.14583	0.247477	0.793601	0.427428	0.674244	-0.0995257	0.93334	0.251513	-0.395708	0.692321	0.884268	-0.057385	0.961004	0.254188	-0.225758	0.821389	0.9305	0.0421406	1.02964	0.255654	0.164835	0.869074	0.96958	0.076226	1.05426	0.249487	0.305531	0.759962	0.968337	0.0537836	1.03798	0.25057	0.214645
ENSMUSG00000086725	A630052C17Rik		63.5539	-0.482831	0.715572	0.176913	-2.72921	0.00634866	0.0487398	-0.041604	0.971574	0.173798	-0.239381	0.81081	0.904273	0.441227	1.35776	0.178006	2.47871	0.0131857	0.0728108	-0.229621	0.852859	0.174768	-1.31386	0.188893	0.50464	-0.124039	0.917615	0.175126	-0.708288	0.478766	0.740305	0.105582	1.07593	0.177106	0.596149	0.551075	0.864167	0.0835437	1.05962	0.172719	0.483697	0.628601	0.94355	0.336754	1.26291	0.178914	1.88221
ENSMUSG00000120335	A630066F11Rik	320642	47.139	-0.133615	0.911545	0.158293	-0.844099	0.398614	0.646763	0.0974682	1.06989	0.157293	0.619661	0.535481	0.724749	0.231083	1.17372	0.157969	1.46283	0.143513	0.358874	-0.310597	0.806308	0.154215	-2.01405	0.0440045	0.233514	-0.225754	0.855148	0.155173	-1.45485	0.145711	0.411282	0.084843	1.06057	0.15926	0.532733	0.594219	0.880683	0.344441	1.26966	0.153852	2.23878	0.02517	0.382011	0.167459	1.12308	0.158646	1.05555
ENSMUSG00000097160	A630072L19Rik		6.61025	-1.45839	0.3639	0.530305	-2.75009	0.0059579	0.0468501	-0.121925	0.918961	0.472518	-0.258032	0.796382	0.896341	1.33646	2.52531	0.535742	2.4946	0.0126099	0.0705367	0.0495127	1.03492	0.4807	0.103001	0.917962		-0.147008	0.903122	0.493057	-0.298156	0.765584		-0.196521	0.872653	0.490072	-0.401004	0.688417		-0.176514	0.884839	0.475124	-0.371511	0.710257		1.33139	2.51644	0.535307	2.48714
ENSMUSG00000101013	A630072M18Rik	320770	14.8038	-0.634363	0.644225	0.32132	-1.97424	0.0483548	0.18893	0.12518	1.09064	0.305391	0.409902	0.681878	0.824711	0.759543	1.69295	0.320155	2.37243	0.0176717	0.0899145	-0.139974	0.907535	0.316618	-0.442092	0.658423	0.868119	-0.0533562	0.963692	0.318038	-0.167767	0.866767	0.950125	0.0866183	1.06188	0.320592	0.270182	0.78702	0.944394	-0.0614629	0.958292	0.310344	-0.198047	0.843008	0.983356	0.432926	1.34997	0.327384	1.32238
ENSMUSG00000116673	A630089N07Rik		78.6951	0.0465513	1.03279	0.146622	0.317493	0.75087	0.882786	-0.169673	0.889044	0.150477	-1.12757	0.259503	0.479432	-0.216224	0.860816	0.149135	-1.44985	0.1471	0.364642	-0.110849	0.926043	0.14907	-0.743605	0.457115	0.755328	-0.20365	0.868351	0.151597	-1.34336	0.179154	0.460179	-0.0928008	0.937701	0.152297	-0.609343	0.542297	0.860549	0.0704226	1.05002	0.148171	0.475281	0.634587	0.945258	-0.0869778	0.941493	0.14753	-0.589559
ENSMUSG00000084846	A730011C13Rik		17.4613	-0.469833	0.722048	0.289561	-1.62257	0.104682	0.303636	-0.143869	0.905089	0.285806	-0.503379	0.614698	0.780321	0.325964	1.2535	0.294073	1.10845	0.267669	0.520307	-0.24406	0.844366	0.284896	-0.856665	0.39163	0.706573	-0.999561	0.500152	0.311756	-3.20623	0.00134487	0.0242537	-0.755501	0.592341	0.315685	-2.39321	0.0167017	0.246278	0.106368	1.07651	0.280849	0.378738	0.704882	0.957303	0.33214	1.25888	0.293488	1.1317
ENSMUSG00000085566	A730017L22Rik		225.805	0.0208283	1.01454	0.090469	0.230226	0.817916	0.917218	0.00812813	1.00565	0.0914763	0.088855	0.929197	0.966385	-0.0127002	0.991236	0.0908172	-0.139843	0.888784	0.953183	0.0870806	1.06222	0.0922226	0.944244	0.345045	0.665951	0.0405649	1.02852	0.0933207	0.434682	0.663793	0.852778	-0.0465158	0.968272	0.0925853	-0.50241	0.615379	0.888892	-0.0680439	0.953931	0.0920503	-0.739203	0.459783	0.897171	-0.00179153	0.998759	0.0906443	-0.0197644
ENSMUSG00000097924	A730020E08Rik		13.6207	-0.1921	0.875331	0.276574	-0.694569	0.487325	0.716242	0.23493	1.17685	0.268027	0.876517	0.380749	0.601592	0.42703	1.34446	0.271692	1.57174	0.116011	0.315303	-0.370419	0.773558	0.272191	-1.36088	0.173552		0.156664	1.11471	0.259266	0.604259	0.545672		0.527083	1.44101	0.270462	1.94882	0.0513167	0.391053	0.285966	1.21923	0.267088	1.07068	0.284313	0.80601	0.107647	1.07747	0.281505	0.382397
ENSMUSG00000044522	A730020M07Rik	100503044	51.8374	0.251941	1.19081	0.147993	1.70239	0.0886822	0.274307	-0.17974	0.882862	0.155862	-1.1532	0.248828	0.467473	-0.431681	0.741397	0.151763	-2.84445	0.00444881	0.0328361	-0.0184393	0.9873	0.162161	-0.11371	0.909468	0.96854	-0.157222	0.89675	0.166934	-0.941822	0.346284	0.639941	-0.138783	0.908285	0.166573	-0.833166	0.404751	0.793595	-0.258485	0.835966	0.157448	-1.64172	0.100649	0.615352	-0.528865	0.6931	0.152998	-3.45669
ENSMUSG00000048636	A730049H05Rik	74516	9.50022	-0.674863	0.626392	0.41618	-1.62156	0.104897	0.304059	-0.381018	0.767895	0.41198	-0.924847	0.355045	0.576409	0.293845	1.2259	0.428587	0.685613	0.492957	0.723121	-0.254356	0.838361	0.422286	-0.60233	0.546954		0.0956392	1.06854	0.415611	0.230117	0.818001		0.349995	1.27456	0.422366	0.828652	0.407301	0.795216	-0.214827	0.861649	0.407377	-0.527343	0.597956	0.937988	0.20568	1.15323	0.430785	0.477454
ENSMUSG00000097756	A730056A06Rik	319783	28.3843	-0.202071	0.869302	0.205073	-0.98536	0.324447	0.581031	-0.259571	0.835336	0.209882	-1.23674	0.216182	0.430408	-0.0574995	0.960928	0.211843	-0.271425	0.786064	0.900365	0.057087	1.04036	0.210338	0.271407	0.786078	0.924291	0.125691	1.09103	0.21176	0.593553	0.552811	0.790027	0.0686036	1.0487	0.20976	0.327058	0.743624	0.931984	-0.141627	0.906496	0.207741	-0.681747	0.495399	0.908973	0.117531	1.08488	0.207703	0.565862
ENSMUSG00000053588	A730061H03Rik		7.84075	-0.644439	0.639741	0.366851	-1.75668	0.0789723	0.255115	-0.74763	0.595581	0.379993	-1.96748	0.0491277	0.174405	-0.10319	0.930972	0.399099	-0.258559	0.795976	0.90573	-1.31546	0.401799	0.401917	-3.27295	0.00106431		-0.512431	0.70104	0.366014	-1.40003	0.161504		0.803024	1.74475	0.421788	1.90386	0.0569288	0.406326	0.143152	1.10432	0.344451	0.415594	0.677707	0.950908	-0.527864	0.693581	0.421272	-1.25302
ENSMUSG00000112639	A730063M14Rik		27.4091	-0.195813	0.873081	0.216031	-0.906411	0.364719	0.616968	0.136494	1.09923	0.212657	0.64185	0.52097	0.713446	0.332306	1.25902	0.214817	1.54693	0.121881	0.325241	-0.276414	0.82564	0.214561	-1.28828	0.197649	0.515039	0.0868273	1.06203	0.209864	0.413731	0.679071	0.861571	0.363242	1.28631	0.214776	1.69126	0.090787	0.486215	0.201609	1.14998	0.211774	0.952003	0.341096	0.843532	0.121008	1.08749	0.218764	0.553143
ENSMUSG00000113965	A730091E23Rik		26.9534	-0.594936	0.662074	0.257084	-2.31417	0.0206585	0.108247	-0.347415	0.785991	0.255612	-1.35915	0.174099	0.378885	0.247521	1.18717	0.263742	0.938496	0.34799	0.602168	0.138717	1.10093	0.254253	0.545585	0.585351	0.827204	-0.281476	0.822749	0.264298	-1.06499	0.286879	0.586855	-0.420192	0.747325	0.261549	-1.60655	0.108152	0.518812	-0.178787	0.883445	0.252943	-0.706829	0.479672	0.903413	0.554865	1.46903	0.258373	2.14753
ENSMUSG00000094707	A830019P07Rik	329056	7.08899	0.703536	1.62849	0.436017	1.61355	0.106625	0.306904	0.466738	1.38198	0.451659	1.03339	0.301423	0.524591	-0.236798	0.848627	0.415651	-0.569704	0.568878	0.775043	0.276437	1.2112	0.406859	0.679444	0.496857		0.381317	1.30253	0.408068	0.934445	0.350075		0.10488	1.0754	0.395545	0.265152	0.790892		0.635626	1.55361	0.445499	1.42677	0.153646		0.208527	1.15551	0.396454	0.525981
ENSMUSG00000091890	A830073O21Rik		39.1489	-0.389536	0.763375	0.226552	-1.71941	0.0855396	0.268403	-0.315377	0.803641	0.227952	-1.38352	0.166504	0.36915	0.0741585	1.05275	0.231529	0.320299	0.748741	0.881301	-0.206345	0.86673	0.22742	-0.907328	0.364233	0.682611	-0.211786	0.863468	0.22947	-0.922934	0.356042	0.648727	-0.00544107	0.996236	0.23162	-0.0234913	0.981258	0.997477	-0.0103215	0.992871	0.224066	-0.0460648	0.963259	0.998473	0.17287	1.1273	0.22987	0.752031
ENSMUSG00000087143	A830082K12Rik	320174	25.9409	0.0166644	1.01162	0.218955	0.076109	0.939332	0.973891	-0.0334738	0.977065	0.223777	-0.149586	0.881092	0.94247	-0.0501383	0.965844	0.22146	-0.226398	0.820892	0.919226	-0.0395698	0.972945	0.209779	-0.188626	0.850386	0.948238	-0.365603	0.776144	0.219922	-1.66242	0.0964277	0.329675	-0.326033	0.797727	0.219893	-1.48269	0.138157	0.566344	0.378565	1.30005	0.21563	1.75563	0.0791524	0.576856	0.322331	1.25035	0.213195	1.51191
ENSMUSG00000112280	A830082N09Rik	414093	24.0918	0.15918	1.11665	0.253056	0.629032	0.529328	0.747072	-0.099778	0.933177	0.260803	-0.382579	0.702032	0.837627	-0.258958	0.835691	0.256438	-1.00983	0.312578	0.567046	-0.351295	0.78388	0.260069	-1.35078	0.176767	0.488221	-0.347667	0.785854	0.263051	-1.32167	0.186277	0.469325	0.0036278	1.00252	0.268866	0.013493	0.989235	0.997937	0.18596	1.13757	0.255771	0.727055	0.467192	0.899275	-0.324515	0.798567	0.257399	-1.26075
ENSMUSG00000087132	A930001C03Rik		5.64859	-0.323726	0.799004	0.469459	-0.689572	0.490463	0.718693	0.100481	1.07213	0.459407	0.218718	0.82687	0.914232	0.424207	1.34183	0.468454	0.905545	0.365177	0.616966	-0.159705	0.895208	0.497277	-0.321159	0.74809		-0.353003	0.782953	0.515199	-0.685179	0.493231		-0.193298	0.874604	0.520506	-0.371366	0.710365		-0.286297	0.820004	0.476333	-0.601044	0.547811		-0.122276	0.918737	0.490697	-0.249188
ENSMUSG00000115918	A930001M01Rik		69.8018	-0.0763641	0.948445	0.255777	-0.298558	0.765278	0.890483	-0.325835	0.797836	0.258669	-1.25966	0.207792	0.420668	-0.249471	0.841205	0.25847	-0.965186	0.334452	0.589817	0.236567	1.17819	0.256687	0.92162	0.356727	0.67604	-0.149674	0.901454	0.260247	-0.575123	0.565208	0.797593	-0.386242	0.76512	0.258554	-1.49385	0.135214	0.561901	-0.105568	0.929439	0.257188	-0.410469	0.681462	0.952337	0.207364	1.15458	0.255272	0.812323
ENSMUSG00000114961	A930002C04Rik	319467	136.721	-0.24987	0.840972	0.130511	-1.91456	0.0555487	0.205429	-0.325093	0.798247	0.13219	-2.45928	0.0139214	0.0761352	-0.0752225	0.949196	0.133039	-0.565418	0.571789	0.776382	-0.106341	0.928941	0.132449	-0.802884	0.422042	0.730033	-0.167338	0.890484	0.133864	-1.25006	0.211279	0.50179	-0.0609963	0.958602	0.134309	-0.454148	0.649722	0.900078	-0.108438	0.927592	0.130827	-0.828863	0.407182	0.873686	0.0350914	1.02462	0.132137	0.265568
ENSMUSG00000105076	A930003O13Rik	330052	11.1352	-0.0323192	0.977847	0.322724	-0.100145	0.920229	0.965984	-0.0469557	0.967977	0.32842	-0.142974	0.88631	0.944877	-0.0146366	0.989906	0.326572	-0.0448188	0.964252	0.984846	0.180797	1.13351	0.34348	0.526367	0.598633		0.343293	1.26865	0.342754	1.00157	0.316551		0.162496	1.11922	0.334894	0.485216	0.627523	0.89353	-0.302256	0.810983	0.338132	-0.893899	0.371376	0.860312	-0.0891399	0.940083	0.328323	-0.2715
ENSMUSG00000054057	A930004D18Rik	77940	199.973	0.00772707	1.00537	0.115536	0.0668804	0.946677	0.975609	0.0562504	1.03976	0.116128	0.484384	0.628114	0.789834	0.0485233	1.03421	0.115581	0.41982	0.674617	0.840093	-0.12207	0.918868	0.117422	-1.03958	0.298535	0.625372	0.0308097	1.02159	0.11733	0.262589	0.792868	0.916283	0.15288	1.11179	0.117786	1.29794	0.194306	0.634903	-0.00141301	0.999021	0.116525	-0.0121263	0.990325	0.999914	-0.13121	0.913065	0.116441	-1.12684
ENSMUSG00000102602	A930004J17Rik		53.7929	-0.385303	0.765618	0.200856	-1.9183	0.0550733	0.204335	-0.71373	0.609742	0.206934	-3.44907	0.000562527	0.00797841	-0.328428	0.796404	0.209467	-1.56792	0.116901	0.316752	-0.0743698	0.949757	0.204776	-0.363175	0.716474	0.895303	-0.194538	0.873852	0.207767	-0.93633	0.349103	0.642242	-0.120169	0.92008	0.208147	-0.577325	0.56372	0.869551	-0.239064	0.847295	0.201325	-1.18745	0.23505	0.775677	0.071869	1.05108	0.204316	0.351754
ENSMUSG00000054426	A930005H10Rik	68161	167.84	0.173239	1.12759	0.0998171	1.73557	0.0826401	0.262884	0.214729	1.16049	0.100667	2.13307	0.0329193	0.135093	0.0414896	1.02918	0.098773	0.42005	0.674449	0.840024	0.182017	1.13447	0.100734	1.80692	0.0707753	0.304895	0.109812	1.07909	0.102225	1.07422	0.282725	0.582007	-0.0722052	0.951183	0.100645	-0.717425	0.473112	0.829959	0.0500458	1.0353	0.102002	0.490634	0.623685	0.943542	0.0588235	1.04162	0.0985202	0.59707
ENSMUSG00000103001	A930005N03Rik		10.2724	-0.866637	0.548424	0.343752	-2.52111	0.0116984	0.0738232	-0.569648	0.673781	0.338849	-1.68113	0.0927385	0.259716	0.296989	1.22858	0.362342	0.819638	0.412423	0.661188	0.0404487	1.02843	0.353156	0.114535	0.908814		0.016582	1.01156	0.358872	0.0462059	0.963146		-0.0238668	0.983593	0.356093	-0.067024	0.946563	0.989361	-0.524821	0.695045	0.337934	-1.55303	0.120416	0.650269	0.382265	1.30339	0.358727	1.06561
ENSMUSG00000120403	A930006A01Rik		7.93646	-0.00437765	0.99697	0.392402	-0.011156	0.991099	0.996245	0.0400021	1.02812	0.397114	0.100732	0.919763	0.961013	0.0443798	1.03124	0.393786	0.1127	0.910268	0.962258	-0.308912	0.80725	0.383603	-0.80529	0.420653		-0.829387	0.562768	0.414223	-2.00227	0.0452557		-0.520475	0.697142	0.422743	-1.23119	0.218253	0.652028	0.402643	1.32193	0.385118	1.0455	0.29579	0.815098	0.0981087	1.07037	0.390915	0.250972
ENSMUSG00000084866	A930006K02Rik	100503120	9.89551	-0.538327	0.688569	0.338536	-1.59016	0.111798	0.315302	-0.350081	0.78454	0.337725	-1.03659	0.299929	0.52293	0.188246	1.13938	0.354738	0.530662	0.595653	0.790773	-0.179231	0.883173	0.307916	-0.582079	0.560513		-0.434821	0.739786	0.322832	-1.34689	0.178014		-0.255589	0.837645	0.32698	-0.781667	0.43441	0.810005	0.358916	1.28246	0.312204	1.14962	0.2503	0.790096	0.718012	1.64491	0.334585	2.14598
ENSMUSG00000102097	A930006L05Rik		28.2184	-1.12566	0.458293	0.255246	-4.4101	1.03324e-05	0.000449516	-0.593132	0.662902	0.247423	-2.39724	0.016519	0.0856934	0.532528	1.44646	0.264996	2.00957	0.0444767	0.168936	-0.170223	0.888705	0.247385	-0.68809	0.491396	0.777057	-0.362509	0.777811	0.25342	-1.43046	0.152584	0.421141	-0.192286	0.875218	0.255432	-0.752785	0.451579	0.820104	-0.212215	0.863211	0.241165	-0.879956	0.378883	0.864579	0.743221	1.67391	0.261131	2.84617
ENSMUSG00000118559	A930007A09Rik	432999	11.8941	0.283037	1.21675	0.53089	0.533136	0.593939	0.791799	0.469738	1.38486	0.530602	0.885293	0.375999	0.59696	0.186701	1.13816	0.522024	0.357649	0.720606	0.865819	-0.174467	0.886095	0.519178	-0.336044	0.736838		0.0916559	1.06559	0.516764	0.177365	0.859222		0.266122	1.20257	0.519306	0.512458	0.608331	0.885377	0.62771	1.54511	0.528103	1.18861	0.234592	0.775677	0.170207	1.12522	0.522013	0.326058
ENSMUSG00000097855	A930007I19Rik	77779	63.8142	-0.370535	0.773495	0.173992	-2.12961	0.0332042	0.147642	-0.266109	0.831559	0.174801	-1.52235	0.127922	0.314484	0.104426	1.07507	0.177672	0.587749	0.556701	0.767371	-0.520032	0.697356	0.17081	-3.0445	0.00233064	0.0375686	-0.506835	0.703765	0.172311	-2.94139	0.00326741	0.0435938	0.0131976	1.00919	0.176964	0.0745778	0.940551	0.988655	0.361091	1.2844	0.168542	2.14244	0.0321579	0.425926	0.211594	1.15797	0.176191	1.20094
ENSMUSG00000054181	A930012O16Rik		15.4573	0.180022	1.1329	0.275757	0.652827	0.513868	0.735889	0.829497	1.77707	0.264335	3.13805	0.00170077	0.0176174	0.649475	1.5686	0.255661	2.54038	0.0110732	0.0643774	0.0592206	1.0419	0.271298	0.218286	0.827206	0.940145	-0.198142	0.871672	0.283906	-0.697915	0.48523	0.744987	-0.257363	0.836616	0.281051	-0.915716	0.359816	0.764857	0.253894	1.19242	0.279077	0.909763	0.362948	0.855165	0.133093	1.09664	0.267881	0.496836
ENSMUSG00000092368	A930015D03Rik		30.4943	0.0987064	1.07081	0.203393	0.485298	0.627465	0.811957	-0.186899	0.878492	0.211766	-0.882573	0.377467	0.598605	-0.285606	0.820397	0.208539	-1.36955	0.170826	0.399132	-0.0239128	0.983562	0.2105	-0.1136	0.909555	0.96854	-0.027115	0.981381	0.213295	-0.127124	0.898842	0.963419	-0.00320214	0.997783	0.212974	-0.0150354	0.988004	0.997937	-0.0176646	0.98783	0.208773	-0.0846116	0.93257	0.995451	-0.140284	0.907341	0.205166	-0.683759
ENSMUSG00000040705	A930016O22Rik	100503495	48.3161	-0.575725	0.670949	0.261382	-2.20262	0.0276217	0.131454	-0.908145	0.53287	0.266793	-3.40393	0.000664242	0.00899282	-0.33242	0.794203	0.27031	-1.22977	0.218782	0.465146	-0.20887	0.865215	0.26472	-0.78902	0.4301	0.736359	-0.590752	0.663997	0.2705	-2.18393	0.0289675	0.167885	-0.381882	0.767436	0.27199	-1.40403	0.16031	0.593552	-0.281892	0.822512	0.26048	-1.0822	0.279164	0.80258	0.0849633	1.06066	0.265608	0.319883
ENSMUSG00000025727	A930017K11Rik	100034748	15.1567	-0.690763	0.619526	0.320998	-2.15192	0.0314034	0.142482	-0.340348	0.789851	0.316766	-1.07444	0.282623	0.505318	0.350415	1.27493	0.328728	1.06597	0.286436	0.541064	-0.846023	0.556316	0.361009	-2.3435	0.0191039	0.143083	0.0390951	1.02747	0.336861	0.116057	0.907607	0.967058	0.885118	1.84692	0.362395	2.44241	0.0145896	0.229499	-0.552442	0.681865	0.322328	-1.71391	0.0865447	0.593189	-0.707703	0.612294	0.359821	-1.96682
ENSMUSG00000060530	A930017M01Rik		134.149	0.0637015	1.04514	0.139428	0.456876	0.64776	0.824554	0.482599	1.39726	0.138012	3.4968	0.000470874	0.0070178	0.418897	1.33691	0.136888	3.06015	0.00221226	0.0196261	0.259158	1.19678	0.141015	1.8378	0.0660912	0.2937	0.394132	1.31415	0.141022	2.79482	0.00519291	0.0586426	0.134974	1.09807	0.138923	0.971578	0.331261	0.745874	-0.0891186	0.940097	0.141814	-0.628421	0.529728	0.920026	0.106338	1.07649	0.138616	0.76714
ENSMUSG00000032671	A930018P22Rik	68243	6.01585	0.0874067	1.06246	0.417062	0.209577	0.833998	0.924806	0.375873	1.29762	0.412603	0.91098	0.362306	0.583402	0.288466	1.22134	0.404904	0.712431	0.476198	0.710152	0.299319	1.23056	0.454052	0.659218	0.509756		-0.00642696	0.995555	0.476846	-0.0134781	0.989246		-0.305746	0.809024	0.460124	-0.664487	0.506379		-0.376627	0.770236	0.448367	-0.839998	0.40091		-0.164715	0.892105	0.423168	-0.389242
ENSMUSG00000085958	A930019D19Rik	77806	20.4931	-0.384805	0.765883	0.272187	-1.41375	0.157435	0.388124	-0.219634	0.858783	0.272311	-0.806557	0.419922	0.635334	0.165171	1.1213	0.2778	0.594568	0.552133	0.76426	-0.398938	0.758416	0.278217	-1.43391	0.151599	0.45328	-0.381552	0.767611	0.281217	-1.35679	0.174849	0.453577	0.0173857	1.01212	0.288616	0.0602382	0.951966	0.99107	-0.0163279	0.988746	0.268566	-0.0607967	0.951521	0.996813	-0.0304611	0.979107	0.281715	-0.108128
ENSMUSG00000056735	A930024E05Rik	109202	7.01122	0.482649	1.39731	0.460908	1.04717	0.295021	0.552962	-0.194946	0.873605	0.489464	-0.398285	0.69042	0.830529	-0.677595	0.625206	0.471952	-1.43573	0.151079	0.370427	-0.966608	0.511708	0.486028	-1.98879	0.0467241		-0.58829	0.665131	0.47475	-1.23916	0.215287		0.378318	1.29983	0.508931	0.743359	0.457265		0.531813	1.44574	0.46469	1.14445	0.252438		-0.917445	0.529446	0.482413	-1.90178
ENSMUSG00000114796	A930028N01Rik		181.163	-0.226234	0.854863	0.268707	-0.841935	0.399824	0.647803	-0.110045	0.926559	0.268844	-0.409325	0.682301	0.824965	0.11619	1.08387	0.269105	0.431763	0.665914	0.834601	0.083601	1.05966	0.269121	0.310645	0.75607	0.911649	-0.0532396	0.96377	0.269818	-0.197317	0.84358	0.941544	-0.136841	0.909509	0.26953	-0.5077	0.611664	0.887105	-0.12415	0.917544	0.268928	-0.461649	0.644333	0.947022	0.185685	1.13736	0.268901	0.690534
ENSMUSG00000096988	A930029G22Rik		20.5763	-0.096196	0.935496	0.257157	-0.374075	0.708348	0.860004	-0.0687185	0.953485	0.260752	-0.26354	0.792134	0.894055	0.0274775	1.01923	0.260772	0.10537	0.916082	0.965253	-0.269549	0.829579	0.247276	-1.09007	0.275681	0.601912	-0.0686184	0.953551	0.245871	-0.279083	0.780181	0.910841	0.20093	1.14944	0.250755	0.801302	0.422957	0.802943	0.430699	1.34789	0.249839	1.72391	0.0847239	0.58899	0.257347	1.19528	0.254668	1.01052
ENSMUSG00000090622	A930033H14Rik	320700	68.5432	-0.00268427	0.998141	0.244066	-0.0109982	0.991225	0.996249	-0.152616	0.899617	0.246201	-0.619885	0.535333	0.724657	-0.149932	0.901293	0.245546	-0.610607	0.54146	0.756653	0.15953	1.11692	0.248328	0.642417	0.520603	0.796445	0.0906415	1.06484	0.249862	0.362767	0.716779	0.879565	-0.0688883	0.953372	0.248395	-0.277333	0.781524	0.942173	-0.271908	0.828223	0.247272	-1.09963	0.271493	0.799529	-0.109694	0.926785	0.245134	-0.447486
ENSMUSG00000105469	A930036I15Rik		16.847	-0.561764	0.677473	0.294176	-1.90962	0.0561826	0.206919	-0.467478	0.723228	0.29625	-1.57798	0.11457	0.29386	0.0942858	1.06754	0.306469	0.307652	0.758347	0.886125	-0.429879	0.742324	0.297277	-1.44606	0.148162	0.448452	-0.265007	0.832194	0.296584	-0.893533	0.371572	0.660539	0.164871	1.12107	0.305637	0.539435	0.589587	0.879483	-0.0174932	0.987948	0.285747	-0.0612192	0.951185	0.996813	0.114392	1.08252	0.305388	0.37458
ENSMUSG00000109408	A930037H05Rik	78439	45.8904	-0.361888	0.778146	0.209483	-1.72753	0.0840726	0.265608	-0.384281	0.766161	0.212086	-1.81191	0.0700001	0.218418	-0.0223932	0.984598	0.215015	-0.104147	0.917052	0.965791	-0.215455	0.861274	0.20861	-1.03281	0.301691	0.628027	-0.471468	0.72123	0.213983	-2.20329	0.027574	0.162528	-0.256013	0.837399	0.215935	-1.1856	0.235779	0.665873	0.0814114	1.05805	0.206532	0.394182	0.693446	0.955389	0.227844	1.17108	0.211531	1.07712
ENSMUSG00000074357	AA386476		8.09281	-0.472993	0.720468	0.378415	-1.24993	0.211324	0.457633	-0.68386	0.622498	0.398598	-1.71566	0.0862239	0.248814	-0.210867	0.864018	0.413404	-0.510074	0.61	0.800441	0.244685	1.18483	0.346828	0.705494	0.480503		-0.100677	0.932595	0.364243	-0.276402	0.782239		-0.345362	0.78711	0.354776	-0.973465	0.330322	0.745723	0.173794	1.12802	0.359354	0.48363	0.628649	0.94355	0.891472	1.85507	0.36654	2.43213
ENSMUSG00000083307	AA414768	245350	19.4738	-0.208238	0.865594	0.275274	-0.756474	0.449365	0.687438	-0.0598668	0.959353	0.275769	-0.217091	0.828138	0.914881	0.148371	1.10832	0.278042	0.533629	0.593598	0.789889	0.0465275	1.03278	0.280144	0.166084	0.86809	0.955271	0.0417879	1.02939	0.283382	0.147461	0.882768	0.957505	-0.00473962	0.99672	0.281464	-0.0168392	0.986565	0.997879	-0.119052	0.920793	0.277562	-0.42892	0.667982	0.949719	0.135714	1.09864	0.277877	0.488395
ENSMUSG00000093483	AA465934		25.766	0.161706	1.11861	0.246344	0.656422	0.511553	0.734617	-0.163053	0.893133	0.25469	-0.640199	0.522043	0.71446	-0.324758	0.798432	0.25066	-1.29561	0.195109	0.434373	-0.0554646	0.962284	0.266979	-0.207749	0.835425	0.942444	0.457182	1.37286	0.259786	1.75984	0.0784345	0.294163	0.512646	1.42666	0.260119	1.97081	0.0487452	0.383933	-0.335125	0.792716	0.258676	-1.29554	0.195134	0.737872	-0.552295	0.681934	0.255049	-2.16545
ENSMUSG00000073867	AA474408		50.2478	-0.595788	0.661683	0.197156	-3.02191	0.00251185	0.0256485	-0.561436	0.677627	0.198992	-2.82141	0.00478138	0.0366776	0.0343521	1.0241	0.204226	0.168206	0.866421	0.944211	-0.752826	0.59344	0.198056	-3.80108	0.000144065	0.0046715	-1.03985	0.486379	0.204842	-5.07633	3.84791e-07	4.12713e-05	-0.287022	0.819592	0.212327	-1.35179	0.176441	0.612472	0.180021	1.1329	0.190872	0.943151	0.345603	0.84445	0.0229826	1.01606	0.204119	0.112594
ENSMUSG00000103149	AA914427		12.5662	-0.554724	0.680787	0.299829	-1.85014	0.0642939	0.224924	-0.563086	0.676853	0.306295	-1.83838	0.0660067	0.209866	-0.00836218	0.994221	0.319239	-0.0261941	0.979102	0.99103	-0.219699	0.858745	0.296467	-0.741056	0.458659		-0.557287	0.679579	0.313297	-1.77878	0.0752752		-0.337588	0.791363	0.318102	-1.06126	0.288572	0.713437	-0.00360015	0.997508	0.288669	-0.0124715	0.990049	0.999914	0.331425	1.25826	0.307344	1.07835
ENSMUSG00000042510	AA986860	212439	14.6387	0.0332083	1.02329	0.309801	0.107192	0.914636	0.963089	-0.201703	0.869523	0.319649	-0.631016	0.52803	0.719045	-0.234912	0.849737	0.316758	-0.741613	0.458322	0.697462	0.244408	1.18461	0.323621	0.755229	0.450112	0.749678	-0.02356	0.983802	0.334478	-0.070438	0.943845	0.980541	-0.267968	0.830488	0.327241	-0.818872	0.412859	0.797924	-0.264507	0.832483	0.321976	-0.821513	0.411354	0.875244	-0.0533074	0.963724	0.311511	-0.171125
ENSMUSG00000036678	Aaas	223921	284.859	0.029615	1.02074	0.0761159	0.389078	0.697219	0.853341	0.0638684	1.04526	0.0768451	0.831131	0.405899	0.623866	0.0342534	1.02403	0.0761558	0.44978	0.652869	0.827195	-0.0526537	0.964161	0.076467	-0.68858	0.491087	0.777057	-0.00640716	0.995569	0.0769827	-0.0832285	0.93367	0.976263	0.0462465	1.03257	0.0770537	0.600185	0.548383	0.863093	0.128275	1.09299	0.0766008	1.67459	0.0940141	0.603517	0.0460065	1.0324	0.0759812	0.605498
ENSMUSG00000029482	Aacs	78894	143.729	-0.0427428	0.970808	0.14518	-0.294412	0.768443	0.891591	0.302921	1.23364	0.144223	2.10037	0.0356966	0.142238	0.345664	1.27074	0.143842	2.40308	0.0162577	0.0846599	-0.0293636	0.979852	0.144561	-0.203123	0.839039	0.944067	0.0219323	1.01532	0.145059	0.151196	0.879821	0.955819	0.0512959	1.0362	0.145016	0.353726	0.723545	0.925799	0.165283	1.12139	0.145081	1.13924	0.254603	0.793807	0.178662	1.13183	0.14466	1.23505
ENSMUSG00000037257	Aagab	66939	750.15	-0.0264247	0.981851	0.0867915	-0.304462	0.760776	0.88823	0.284388	1.21789	0.0865385	3.28626	0.00101526	0.0121404	0.310813	1.24041	0.086374	3.59846	0.00032011	0.00440777	0.0205075	1.01432	0.0865026	0.237074	0.8126	0.934911	0.220854	1.16542	0.0863845	2.55664	0.010569	0.0912958	0.200346	1.14897	0.0862801	2.32204	0.0202305	0.26834	0.170035	1.12509	0.0867811	1.95935	0.0500719	0.493793	0.216967	1.16229	0.086513	2.50791
ENSMUSG00000057230	Aak1	269774	755.684	-0.0494534	0.966302	0.070934	-0.697175	0.485693	0.715291	-0.19201	0.875385	0.0716508	-2.67981	0.00736639	0.0494156	-0.142557	0.905912	0.0715279	-1.99303	0.0462583	0.173727	0.0825868	1.05891	0.0711081	1.16142	0.245469	0.570998	-0.011015	0.992394	0.0716171	-0.153804	0.877764	0.954801	-0.0936018	0.93718	0.0713636	-1.31162	0.189649	0.629425	0.0125964	1.00877	0.0712104	0.17689	0.859595	0.987237	0.144637	1.10545	0.0708313	2.04199
ENSMUSG00000035642	Aamdc	66273	1510	0.114655	1.08272	0.0657555	1.74365	0.0812201	0.26025	0.154117	1.11274	0.0658987	2.3387	0.0193509	0.0948866	0.0394628	1.02773	0.0656461	0.601145	0.547743	0.761202	0.0682207	1.04842	0.0661779	1.03087	0.302603	0.628634	0.0374619	1.02631	0.0663901	0.564268	0.572571	0.802099	-0.0307588	0.978905	0.0662602	-0.464212	0.642496	0.897864	-0.0396506	0.972891	0.066158	-0.599331	0.548952	0.925697	-0.0860844	0.942076	0.0657755	-1.30876
ENSMUSG00000006299	Aamp	227290	3471.78	0.0193773	1.01352	0.0463729	0.417858	0.676051	0.840682	0.102118	1.07335	0.0464364	2.19908	0.027872	0.121273	0.0827403	1.05903	0.0463418	1.78544	0.0741907	0.237108	0.0370864	1.02604	0.0464751	0.797985	0.424879	0.732036	0.112091	1.08079	0.0465197	2.40954	0.0159726	0.118411	0.0750047	1.05336	0.0464652	1.61421	0.106481	0.515704	0.039156	1.02751	0.0464986	0.84209	0.399737	0.87327	0.0568651	1.0402	0.0463494	1.22688
ENSMUSG00000027628	Aar2	68295	1002.4	0.0192767	1.01345	0.0687519	0.280381	0.779185	0.897597	0.0146026	1.01017	0.0690436	0.211498	0.832499	0.916999	-0.00467416	0.996765	0.0688339	-0.0679049	0.945861	0.977154	0.0590798	1.0418	0.069214	0.853582	0.393337	0.70843	0.0979814	1.07027	0.0693842	1.41216	0.157904	0.428974	0.0389016	1.02733	0.069216	0.562032	0.574094	0.87551	-0.0377226	0.974192	0.0691723	-0.545342	0.585518	0.934389	0.00208045	1.00144	0.0687938	0.0302418
ENSMUSG00000031960	Aars	234734	1782.03	0.162347	1.11911	0.0915043	1.7742	0.0760302	0.249394	0.188076	1.13924	0.0916128	2.05295	0.0400776	0.153118	0.0257295	1.01799	0.091399	0.281507	0.778321	0.897108	0.0627674	1.04447	0.0911995	0.688243	0.4913	0.777057	-0.0400719	0.972606	0.0913672	-0.438581	0.660965	0.851368	-0.102839	0.931199	0.0913017	-1.12637	0.26001	0.688269	0.371419	1.29362	0.0914917	4.05959	4.91593e-05	0.0117283	0.271839	1.20735	0.0912121	2.9803
ENSMUSG00000023938	Aars2	224805	772.525	-0.0964059	0.93536	0.0857589	-1.12415	0.260949	0.516879	0.0866301	1.06189	0.0857391	1.01039	0.312308	0.53559	0.183036	1.13527	0.0857143	2.13542	0.0327268	0.138185	-0.0798607	0.946149	0.0859702	-0.928935	0.352923	0.672563	0.0018491	1.00128	0.0860701	0.0214836	0.98286	0.993987	0.0817098	1.05827	0.0861516	0.948442	0.342904	0.754175	0.0512418	1.03616	0.0858361	0.596973	0.550526	0.925697	0.067787	1.04811	0.0858931	0.789202
ENSMUSG00000075528	Aarsd1	69684	54.8108	-0.259294	0.835497	0.153914	-1.68467	0.0920529	0.280123	-0.257576	0.836492	0.156215	-1.64885	0.0991777	0.270472	0.00171823	1.00119	0.158137	0.0108654	0.991331	0.995622	-0.111777	0.925447	0.160959	-0.694444	0.487404	0.775375	-0.174614	0.886005	0.164058	-1.06434	0.287175	0.587122	-0.0628364	0.95738	0.165034	-0.380749	0.703389	0.91922	-0.22248	0.857091	0.156	-1.42615	0.153825	0.69519	-0.0749634	0.949366	0.158938	-0.471652
ENSMUSG00000055923	Aasdh	231326	410.196	-0.167413	0.890438	0.124679	-1.34276	0.179351	0.418232	-0.134659	0.910885	0.125001	-1.07726	0.281365	0.503853	0.0327545	1.02296	0.125123	0.261778	0.793493	0.904712	-0.0239638	0.983527	0.125226	-0.191365	0.84824	0.947274	-0.0436184	0.970219	0.125605	-0.347266	0.728392	0.885003	-0.0196546	0.986469	0.125579	-0.156512	0.87563	0.971242	-0.075081	0.949289	0.124905	-0.601105	0.54777	0.925474	0.0683687	1.04853	0.125	0.546947
ENSMUSG00000025894	Aasdhppt	67618	1152.91	0.0999994	1.07177	0.0702229	1.42403	0.154439	0.383946	0.2067	1.15405	0.070309	2.93988	0.00328335	0.0280643	0.106701	1.07676	0.0700157	1.52395	0.12752	0.334751	-0.00728557	0.994963	0.0707821	-0.10293	0.918019	0.971419	0.089676	1.06413	0.0708414	1.26587	0.20556	0.495167	0.0969616	1.06952	0.0707972	1.36957	0.170822	0.604799	-0.0203344	0.986004	0.070671	-0.287733	0.773551	0.969762	-0.127619	0.915341	0.0703348	-1.81446
ENSMUSG00000029695	Aass	30956	19.9797	0.382305	1.30342	0.293614	1.30207	0.192893	0.436008	0.500156	1.41437	0.294512	1.69825	0.0894601	0.254066	0.117851	1.08512	0.284899	0.413658	0.679124	0.842973	-0.033526	0.977029	0.306794	-0.109279	0.912981	0.969554	0.449496	1.36556	0.299527	1.50069	0.133437	0.391274	0.483022	1.39767	0.299372	1.61345	0.106647	0.515719	0.0043309	1.00301	0.304954	0.0142018	0.988669	0.999914	-0.4115	0.751841	0.295524	-1.39244
ENSMUSG00000018697	Aatf	56321	344.308	-0.149601	0.9015	0.0693568	-2.15698	0.0310072	0.141247	0.0439194	1.03091	0.0692471	0.634242	0.525923	0.717244	0.193521	1.14355	0.0694832	2.78514	0.00535038	0.0377491	-0.0818348	0.944855	0.0699187	-1.17043	0.241829	0.567221	-0.0735319	0.950309	0.0706005	-1.04152	0.297634	0.597768	0.00830285	1.00577	0.0708087	0.117257	0.906656	0.980301	0.0295056	1.02066	0.0694146	0.425064	0.67079	0.94998	0.0972721	1.06975	0.0698612	1.39236
ENSMUSG00000025375	Aatk	11302	71.5882	-0.204826	0.867643	0.183771	-1.11457	0.265034	0.52182	-0.241445	0.845897	0.185638	-1.30062	0.193387	0.402797	-0.0366191	0.974937	0.18643	-0.196423	0.844279	0.932826	0.144759	1.10555	0.186563	0.775925	0.437793	0.740392	-0.0852193	0.942641	0.190024	-0.448465	0.653818	0.846986	-0.229978	0.852648	0.188419	-1.22056	0.222251	0.657217	-0.217212	0.860226	0.185594	-1.17036	0.241855	0.783801	0.132373	1.09609	0.184749	0.716498
ENSMUSG00000057191	AB124611	382062	17.3062	-0.00604885	0.995816	0.24652	-0.0245369	0.980424	0.991261	-0.44068	0.736787	0.263035	-1.67537	0.0938623	0.261688	-0.434631	0.739883	0.261081	-1.66473	0.0959661	0.28	-0.0231167	0.984104	0.257994	-0.0896014	0.928604	0.975721	-0.229341	0.853025	0.268006	-0.85573	0.392147	0.675946	-0.206224	0.866803	0.267524	-0.770861	0.44079	0.814387	-0.100863	0.932475	0.253589	-0.397741	0.690821	0.954665	-0.117931	0.921508	0.25105	-0.469751
ENSMUSG00000057880	Abat	268860	1012.98	0.237879	1.17926	0.122989	1.93414	0.0530953	0.199678	0.868594	1.82588	0.122575	7.08624	1.37806e-12	1.06717e-09	0.630714	1.54833	0.122155	5.16323	2.42721e-07	1.22372e-05	0.260299	1.19773	0.122769	2.12024	0.0339859	0.202678	0.859168	1.81399	0.122367	7.02126	2.19873e-12	8.75931e-10	0.598869	1.51453	0.122035	4.90734	9.23181e-07	0.000613553	0.198506	1.14751	0.123252	1.61056	0.107275	0.628004	0.220926	1.16548	0.122505	1.80341
ENSMUSG00000015243	Abca1	11303	430.46	-0.0217431	0.985042	0.152386	-0.142684	0.88654	0.948621	0.297062	1.22864	0.15213	1.95268	0.0508572	0.178272	0.318805	1.2473	0.151959	2.09797	0.0359082	0.147205	0.0846565	1.06044	0.152165	0.556345	0.577975	0.824932	0.0436934	1.03075	0.152489	0.286535	0.774468	0.908151	-0.0409631	0.972006	0.152273	-0.269011	0.787921	0.944618	0.124743	1.09031	0.152469	0.818149	0.413272	0.87712	0.231142	1.17376	0.152082	1.51985
ENSMUSG00000050296	Abca12	74591	108.957	-0.31668	0.802916	0.166549	-1.90142	0.0572471	0.20939	-0.49592	0.70911	0.168925	-2.93573	0.00332761	0.0283862	-0.17924	0.883168	0.170075	-1.05389	0.291935	0.546443	-0.599098	0.660166	0.169965	-3.52483	0.000423756	0.0106781	-0.50218	0.706039	0.170281	-2.94912	0.00318677	0.0430008	0.0969188	1.06949	0.173942	0.557189	0.577398	0.876197	0.00462033	1.00321	0.165796	0.0278675	0.977768	0.99914	-0.277798	0.824849	0.1707	-1.62741
ENSMUSG00000026944	Abca2	11305	592.32	-0.067581	0.954237	0.0819008	-0.825156	0.409283	0.657242	0.131629	1.09553	0.0818362	1.60844	0.107738	0.283592	0.19921	1.14807	0.0817375	2.43719	0.0148019	0.0790525	0.0270106	1.0189	0.0823662	0.327933	0.742962	0.906555	0.0892861	1.06384	0.0825516	1.08158	0.27944	0.57859	0.0622754	1.04411	0.0823915	0.755848	0.44974	0.819073	-0.0227145	0.984379	0.0822632	-0.27612	0.782456	0.971871	0.0718771	1.05108	0.0820042	0.876505
ENSMUSG00000024130	Abca3	27410	257.878	-0.35003	0.784568	0.101037	-3.46437	0.000531481	0.00831809	-0.0942064	0.936787	0.100621	-0.936248	0.349145	0.571286	0.255824	1.19402	0.101756	2.5141	0.0119338	0.0678927	-0.246391	0.843003	0.100312	-2.45625	0.0140396	0.119608	-0.143651	0.905226	0.100473	-1.42975	0.15279	0.421445	0.10274	1.07381	0.101395	1.01326	0.310936	0.731044	0.145661	1.10624	0.0996372	1.46192	0.143764	0.680581	0.249301	1.18863	0.101703	2.45128
ENSMUSG00000028125	Abca4	11304	101.514	0.248302	1.18781	0.300821	0.825416	0.409135	0.657239	-0.599791	0.65985	0.305171	-1.96543	0.049365	0.175006	-0.848093	0.555518	0.303976	-2.79	0.00527079	0.0373067	-0.485093	0.714451	0.301265	-1.61019	0.107357	0.378248	-0.732741	0.601759	0.303037	-2.418	0.0156063	0.116573	-0.247649	0.842268	0.304598	-0.813034	0.416199	0.799354	0.426291	1.34377	0.30086	1.41691	0.156509	0.69948	-0.307104	0.808263	0.301226	-1.01951
ENSMUSG00000018800	Abca5	217265	202.189	-0.508322	0.70304	0.104835	-4.8488	1.24211e-06	8.77969e-05	-0.33675	0.791823	0.104832	-3.21228	0.00131687	0.01461	0.171572	1.12629	0.107039	1.60289	0.108958	0.302905	-0.232592	0.851104	0.105128	-2.21247	0.0269344	0.176018	0.0416272	1.02927	0.104335	0.398976	0.689911	0.867468	0.274219	1.20934	0.105434	2.60085	0.00929919	0.187387	-0.0554988	0.962262	0.103305	-0.537231	0.591108	0.936015	0.220231	1.16492	0.106631	2.06536
ENSMUSG00000044749	Abca6	76184	194.185	0.134973	1.09807	0.184753	0.730559	0.465049	0.698611	-0.232428	0.851201	0.186538	-1.24601	0.212761	0.426934	-0.367401	0.775178	0.185807	-1.97732	0.0480054	0.177975	-0.175044	0.88574	0.185205	-0.945139	0.344588	0.665703	-0.344147	0.787773	0.186315	-1.84712	0.0647291	0.265453	-0.169103	0.889395	0.186753	-0.905493	0.365204	0.768099	0.196004	1.14552	0.185126	1.05876	0.289708	0.809729	-0.114013	0.924015	0.184832	-0.616845
ENSMUSG00000035722	Abca7	27403	248.273	-0.062029	0.957916	0.118116	-0.525153	0.599477	0.794542	-0.4499	0.732093	0.120455	-3.73501	0.000187706	0.00357677	-0.387871	0.764256	0.120294	-3.22435	0.00126257	0.0128649	0.02656	1.01858	0.119098	0.22301	0.823528	0.938658	-0.297988	0.813386	0.121105	-2.46058	0.0138712	0.108049	-0.324548	0.798549	0.120869	-2.68513	0.00725024	0.168057	-0.0593473	0.959698	0.11881	-0.499516	0.617416	0.943385	0.0292417	1.02048	0.118406	0.246962
ENSMUSG00000041828	Abca8a	217258	1154.65	-0.154584	0.898391	0.0807155	-1.91517	0.0554707	0.205298	-0.112939	0.924702	0.080886	-1.39628	0.162631	0.36401	0.0416448	1.02929	0.080939	0.514521	0.606888	0.798654	-0.195646	0.873182	0.0806698	-2.42527	0.0152972	0.125344	-0.275554	0.826133	0.0809662	-3.40333	0.00066571	0.0150203	-0.0799084	0.946118	0.0811611	-0.984565	0.324838	0.743073	0.1591	1.11659	0.0805681	1.97473	0.0482984	0.488326	0.118039	1.08526	0.0808171	1.46057
ENSMUSG00000020620	Abca8b	27404	124.355	-0.152227	0.89986	0.11992	-1.26941	0.204296	0.44889	-0.133961	0.911326	0.121136	-1.10588	0.26878	0.489909	0.0182664	1.01274	0.121504	0.150336	0.880499	0.949399	-0.13696	0.909433	0.120878	-1.13305	0.257194	0.584466	-0.245511	0.843517	0.122999	-1.99603	0.0459305	0.220077	-0.10855	0.92752	0.12374	-0.877243	0.380355	0.776895	0.0501308	1.03536	0.119833	0.418338	0.6757	0.950584	0.065398	1.04637	0.120964	0.540642
ENSMUSG00000041797	Abca9	217262	407.455	-0.262796	0.833471	0.0896845	-2.93023	0.00338709	0.0315715	-0.320614	0.800729	0.0904789	-3.54352	0.00039482	0.0061494	-0.0578177	0.960716	0.0909446	-0.635746	0.524942	0.746087	-0.182955	0.880897	0.0898155	-2.03701	0.0416494	0.225509	-0.284441	0.821059	0.090647	-3.1379	0.00170162	0.028358	-0.101487	0.932072	0.0910938	-1.11409	0.265241	0.693574	0.057197	1.04044	0.0892873	0.640595	0.521786	0.917041	0.137039	1.09965	0.0902103	1.5191
ENSMUSG00000031974	Abcb10	56199	1316.07	-0.0855424	0.94243	0.0767015	-1.11526	0.264738	0.5215	0.14528	1.10595	0.0766342	1.89576	0.0579921	0.193975	0.230822	1.1735	0.0766037	3.0132	0.00258509	0.0220182	-0.0641159	0.956531	0.0767667	-0.835204	0.403603	0.716148	-0.018287	0.987404	0.0768765	-0.237875	0.811978	0.926298	0.0458289	1.03228	0.0769115	0.595865	0.551265	0.864167	0.0796956	1.0568	0.0767318	1.03863	0.298979	0.816591	0.101122	1.07261	0.0767364	1.31778
ENSMUSG00000040584	Abcb1a	18671	305.399	0.065585	1.04651	0.0916217	0.715823	0.474101	0.705882	-0.0297081	0.979618	0.0927585	-0.320274	0.748761	0.866883	-0.0952931	0.936082	0.0920564	-1.03516	0.300594	0.555561	-0.110766	0.926096	0.0912153	-1.21433	0.224621	0.547388	-0.196398	0.872727	0.0921997	-2.13013	0.0331606	0.18156	-0.085632	0.942372	0.0924921	-0.925831	0.354534	0.761927	0.255525	1.19377	0.0916257	2.7888	0.00529042	0.200377	0.0791749	1.05641	0.0912114	0.868037
ENSMUSG00000028970	Abcb1b	18669	185.818	-0.142929	0.905679	0.0950746	-1.50333	0.132754	0.350259	0.027741	1.01941	0.0950768	0.291775	0.770459	0.881064	0.17067	1.12558	0.0953589	1.78976	0.0734926	0.235371	-0.141467	0.906597	0.0953587	-1.48353	0.137934	0.433166	-0.019035	0.986893	0.0954677	-0.199387	0.84196	0.940683	0.122432	1.08857	0.0961512	1.27333	0.2029	0.64007	0.0996195	1.07149	0.0947305	1.05161	0.292979	0.812111	0.101081	1.07258	0.0957005	1.05622
ENSMUSG00000042476	Abcb4	18670	333.076	0.0738034	1.05249	0.0877793	0.840783	0.400469	0.64836	-0.106416	0.928893	0.089157	-1.19358	0.232644	0.450446	-0.180219	0.882569	0.0884978	-2.03642	0.0417078	0.161979	0.365833	1.28863	0.0896277	4.08169	4.47085e-05	0.00177064	0.341527	1.2671	0.0902495	3.78426	0.000154168	0.00523234	-0.0243058	0.983294	0.0885332	-0.274539	0.783671	0.942865	-0.246783	0.842774	0.0898951	-2.74523	0.00604691	0.21343	0.045247	1.03186	0.0875054	0.517076
ENSMUSG00000026198	Abcb6	74104	73.6113	-0.0111855	0.992277	0.142781	-0.07834	0.937558	0.973355	0.183039	1.13527	0.142519	1.28431	0.199032	0.409442	0.194225	1.14411	0.141506	1.37256	0.169891	0.39774	0.136762	1.09944	0.140622	0.972554	0.330775	0.653554	0.0127015	1.00884	0.143581	0.0884621	0.929509	0.974452	-0.124061	0.917601	0.141654	-0.875805	0.381136	0.777129	0.145096	1.1058	0.143176	1.01341	0.310863	0.82348	0.293044	1.22522	0.14022	2.08989
ENSMUSG00000031333	Abcb7	11306	1281.23	0.122334	1.08849	0.089663	1.36437	0.17245	0.408563	0.0824103	1.05879	0.0898721	0.916973	0.359157	0.580407	-0.0399234	0.972707	0.0896386	-0.445381	0.656044	0.828916	-0.110347	0.926365	0.089795	-1.22888	0.219117	0.540826	-0.0582634	0.960419	0.089885	-0.648199	0.516856	0.765574	0.052084	1.03676	0.089964	0.578943	0.562628	0.868803	0.165133	1.12127	0.0898062	1.83877	0.0659489	0.543991	-0.0675481	0.954258	0.0896518	-0.75345
ENSMUSG00000028973	Abcb8	74610	2684.95	-0.10597	0.92918	0.0723824	-1.46403	0.143187	0.366727	-0.0312633	0.978563	0.0724414	-0.431566	0.666057	0.815251	0.0747064	1.05315	0.0724374	1.03132	0.302389	0.557013	-0.0190771	0.986864	0.0724915	-0.263163	0.792425	0.926609	0.0589321	1.04169	0.0725267	0.812556	0.416472	0.695722	0.0780092	1.05556	0.0725173	1.07573	0.282047	0.707519	-0.015716	0.989166	0.0724437	-0.21694	0.828255	0.9783	0.0711766	1.05057	0.0724302	0.982693
ENSMUSG00000029408	Abcb9	56325	365.701	0.0778028	1.05541	0.124945	0.622694	0.533486	0.750002	0.217097	1.16239	0.125027	1.73641	0.0824918	0.242357	0.139294	1.10137	0.124529	1.11857	0.263323	0.515772	-0.120006	0.920184	0.124952	-0.960415	0.336846	0.65804	0.0550633	1.0389	0.124843	0.44106	0.659169	0.850167	0.175069	1.12902	0.125068	1.3998	0.161573	0.594448	0.213462	1.15947	0.125085	1.70653	0.0879092	0.595726	0.0156528	1.01091	0.124812	0.125411
ENSMUSG00000023088	Abcc1	17250	541.448	-0.377955	0.769528	0.094611	-3.99483	6.47399e-05	0.001806	-0.37199	0.772716	0.0950158	-3.91503	9.03934e-05	0.0020492	0.00596554	1.00414	0.0955759	0.0624168	0.950231	0.978783	-0.0582449	0.960432	0.0952866	-0.611261	0.541027	0.806025	-0.0875964	0.941089	0.0956941	-0.91538	0.359992	0.651459	-0.0293515	0.979861	0.0957468	-0.306554	0.759183	0.936101	-0.199978	0.870564	0.0946412	-2.11301	0.0345996	0.437622	0.119732	1.08653	0.0952565	1.25694
ENSMUSG00000032842	Abcc10	224814	160.613	-0.109372	0.926992	0.124346	-0.879576	0.379089	0.630286	-0.281212	0.8229	0.12638	-2.22513	0.0260726	0.116279	-0.17184	0.88771	0.126397	-1.35953	0.173979	0.403662	-0.0539491	0.963296	0.12664	-0.426003	0.670106	0.874383	-0.0473749	0.967696	0.127453	-0.371704	0.710113	0.876937	0.00657425	1.00457	0.127551	0.0515421	0.958894	0.99211	-0.112386	0.925057	0.12544	-0.895931	0.37029	0.859549	-0.0569631	0.961286	0.125557	-0.453685
ENSMUSG00000020865	Abcc3	76408	25.8905	0.242353	1.18292	0.231278	1.04788	0.294693	0.552624	0.090387	1.06466	0.236921	0.381507	0.702827	0.838168	-0.151966	0.900023	0.230933	-0.658051	0.510505	0.736332	0.453085	1.36896	0.240112	1.88698	0.0591636	0.277057	0.0895434	1.06403	0.249988	0.358191	0.720201	0.880491	-0.363542	0.777254	0.240314	-1.51278	0.130336	0.552739	-0.204495	0.867843	0.243606	-0.839447	0.401219	0.87327	0.00623818	1.00433	0.227595	0.0274092
ENSMUSG00000032849	Abcc4	239273	340.852	0.0176809	1.01233	0.0894846	0.197586	0.843369	0.92946	-0.0575589	0.960889	0.0904746	-0.636189	0.524653	0.716412	-0.0752398	0.949184	0.0900016	-0.835983	0.403164	0.652852	0.16714	1.12283	0.0889555	1.87892	0.060256	0.279824	0.0104964	1.0073	0.0900645	0.116543	0.907222	0.966898	-0.156643	0.89711	0.0893161	-1.75381	0.0794629	0.463844	0.117118	1.08457	0.0898337	1.30372	0.19233	0.73555	0.266577	1.20295	0.0886029	3.00867
ENSMUSG00000022822	Abcc5	27416	1100.91	-0.138741	0.908311	0.121231	-1.14444	0.252443	0.507717	-0.304864	0.809518	0.121559	-2.50796	0.0121431	0.0691847	-0.166123	0.891234	0.121581	-1.36636	0.171825	0.400545	0.0615397	1.04358	0.121141	0.507999	0.611454	0.843109	-0.152543	0.899663	0.121454	-1.25598	0.209124	0.49951	-0.214083	0.862094	0.121375	-1.76381	0.0777641	0.458907	0.071424	1.05075	0.121215	0.589236	0.555703	0.926569	0.271705	1.20723	0.121158	2.24257
ENSMUSG00000040136	Abcc8	20927	1215.44	-0.171731	0.887777	0.0713561	-2.40668	0.0160983	0.0918819	-0.110861	0.926036	0.0715108	-1.55026	0.121079	0.304268	0.0608706	1.0431	0.0715906	0.85026	0.395181	0.646392	-0.081951	0.944779	0.071464	-1.14675	0.251487	0.578358	-0.0983348	0.934111	0.0716819	-1.37182	0.170119	0.446989	-0.0163838	0.988708	0.071745	-0.228361	0.819365	0.953243	0.0325394	1.02281	0.0713383	0.456127	0.648298	0.947404	0.122319	1.08848	0.0714817	1.7112
ENSMUSG00000030249	Abcc9	20928	4187.92	-0.32855	0.796336	0.0581984	-5.64534	1.64855e-08	3.09863e-06	-0.331785	0.794553	0.0582884	-5.69213	1.25467e-08	1.81272e-06	-0.00323503	0.99776	0.058385	-0.0554085	0.955813	0.980997	-0.348157	0.785587	0.0583147	-5.97032	2.36794e-09	3.50623e-07	-0.270744	0.828892	0.0583458	-4.64033	3.47848e-06	0.000254157	0.0774134	1.05512	0.0584985	1.32334	0.185722	0.625595	0.00784436	1.00545	0.0581315	0.134942	0.892658	0.990653	-0.011763	0.99188	0.0583814	-0.201486
ENSMUSG00000031378	Abcd1	11666	827.35	0.0866126	1.06187	0.0864594	1.00177	0.316454	0.573593	0.0746166	1.05308	0.0867409	0.860224	0.389666	0.60966	-0.011996	0.991719	0.0864369	-0.138784	0.889621	0.953665	-0.0279717	0.980798	0.0870157	-0.321456	0.747865	0.908998	-0.0275121	0.981111	0.0872569	-0.315299	0.752534	0.897079	0.000459677	1.00032	0.0872445	0.00526884	0.995796	0.998644	0.00172738	1.0012	0.0868958	0.0198787	0.98414	0.999914	-0.112857	0.924755	0.0865799	-1.3035
ENSMUSG00000055782	Abcd2	26874	115.617	-0.0242581	0.983326	0.133891	-0.181178	0.856228	0.936054	-0.0385997	0.9736	0.135283	-0.285325	0.775395	0.883933	-0.0143416	0.990108	0.134712	-0.106461	0.915217	0.964907	-0.122961	0.918301	0.136429	-0.901283	0.367438	0.685164	0.147312	1.1075	0.135378	1.08816	0.276525	0.576206	0.270274	1.20604	0.136057	1.98648	0.0469803	0.380939	0.00300248	1.00208	0.13511	0.0222225	0.98227	0.999634	-0.0957005	0.935818	0.135222	-0.707731
ENSMUSG00000028127	Abcd3	19299	2362.52	-0.0496624	0.966162	0.0606823	-0.8184	0.413129	0.660599	-0.181187	0.881977	0.0609236	-2.974	0.00293942	0.0260326	-0.131525	0.912866	0.0608781	-2.16046	0.0307371	0.132769	-0.0704516	0.95234	0.0609909	-1.15512	0.248043	0.573712	-0.237423	0.848259	0.0612731	-3.87484	0.000106697	0.00388097	-0.166972	0.89071	0.0613028	-2.72372	0.00645517	0.158781	-0.0693518	0.953066	0.0608446	-1.13982	0.254362	0.793625	-0.090141	0.939431	0.060829	-1.48188
ENSMUSG00000021240	Abcd4	19300	210.195	-0.145948	0.903785	0.0794914	-1.83603	0.0663537	0.228976	-0.110172	0.926478	0.0804458	-1.36952	0.170837	0.374624	0.0357763	1.02511	0.0807642	0.442973	0.657786	0.829466	-0.236603	0.848741	0.0804568	-2.94075	0.00327419	0.0471055	-0.251412	0.840074	0.0816488	-3.07919	0.00207565	0.0323369	-0.0148087	0.989788	0.082971	-0.178481	0.858345	0.965959	0.0989459	1.07099	0.0791302	1.25042	0.211147	0.753635	0.00829106	1.00576	0.080812	0.102597
ENSMUSG00000058355	Abce1	24015	1540.56	-0.0140743	0.990292	0.0694716	-0.202591	0.839455	0.927914	0.123643	1.08948	0.0695078	1.77883	0.075267	0.228971	0.137717	1.10016	0.0694023	1.98433	0.047219	0.175969	0.0403905	1.02839	0.0695789	0.5805	0.561578	0.818131	-0.0275287	0.981099	0.0698149	-0.39431	0.693352	0.869282	-0.0679192	0.954013	0.0697309	-0.974019	0.330047	0.745714	0.0417357	1.02935	0.06962	0.599478	0.548854	0.925697	0.0962005	1.06895	0.0694304	1.38557
ENSMUSG00000038762	Abcf1	224742	2615.05	0.0904825	1.06473	0.0504412	1.79382	0.0728419	0.242431	0.146241	1.10668	0.0505395	2.89359	0.00380867	0.0312043	0.0557581	1.03941	0.0503636	1.10711	0.268246	0.520719	0.135654	1.09859	0.0506795	2.67669	0.00743523	0.0813645	0.227821	1.17106	0.0507177	4.49194	7.05776e-06	0.00046676	0.0921674	1.06597	0.0505551	1.82311	0.0682868	0.432875	-0.0358355	0.975467	0.0507295	-0.706405	0.479937	0.903424	0.00933548	1.00649	0.050391	0.185261
ENSMUSG00000028953	Abcf2	27407	2304.02	0.0916788	1.06561	0.0552793	1.65846	0.0972238	0.289488	0.059361	1.042	0.0554599	1.07034	0.284466	0.506695	-0.0323178	0.977848	0.0552805	-0.584615	0.558807	0.768691	0.137848	1.10026	0.0555002	2.48374	0.0130011	0.114591	0.106579	1.07667	0.0556581	1.91489	0.0555063	0.245112	-0.0312687	0.978559	0.0554927	-0.563474	0.573112	0.874833	-0.0256403	0.982384	0.0555622	-0.461471	0.644461	0.947022	0.0205288	1.01433	0.0552169	0.371785
ENSMUSG00000003234	Abcf3	27406	1939.38	-0.00134002	0.999072	0.0554928	-0.0241477	0.980735	0.991344	0.146087	1.10656	0.0555185	2.63132	0.00850542	0.0542732	0.147427	1.10759	0.0553993	2.66117	0.00778693	0.0498529	0.000166016	1.00012	0.0556249	0.00298456	0.997619	0.99897	0.0766532	1.05457	0.0556911	1.3764	0.168698	0.444386	0.0764872	1.05445	0.055651	1.37441	0.169315	0.603156	0.0571335	1.0404	0.0556384	1.02687	0.304481	0.819858	0.0586395	1.04148	0.0554792	1.05696
ENSMUSG00000024030	Abcg1	11307	329.087	0.342045	1.26755	0.114188	2.99545	0.00274038	0.0273318	0.839932	1.78997	0.113309	7.41275	1.23704e-13	1.5966e-10	0.497887	1.41214	0.111703	4.45724	8.30207e-06	0.000236018	0.648359	1.56738	0.115309	5.62281	1.87876e-08	2.29455e-06	0.83922	1.78908	0.115144	7.28842	3.13618e-13	1.60579e-10	0.19086	1.14144	0.112492	1.69666	0.0897605	0.484582	-0.161799	0.89391	0.116834	-1.38486	0.166094	0.70884	0.144516	1.10536	0.112627	1.28313
ENSMUSG00000029802	Abcg2	26357	898.576	0.243164	1.18359	0.060398	4.02602	5.67284e-05	0.00167163	0.116877	1.08438	0.0609998	1.91602	0.0553623	0.188233	-0.126287	0.916186	0.0602778	-2.09508	0.0361637	0.147987	0.270213	1.20599	0.0609743	4.43159	9.35393e-06	0.000514836	0.176999	1.13053	0.0614722	2.87934	0.00398511	0.0496492	-0.0932142	0.937432	0.0607842	-1.53353	0.125146	0.545206	-0.0296567	0.979653	0.06139	-0.483087	0.629034	0.94355	-0.00260709	0.998195	0.0599755	-0.0434692
ENSMUSG00000029299	Abcg3	27405	11.9362	0.241894	1.18254	0.31136	0.776895	0.437221	0.677981	0.170119	1.12515	0.318131	0.534744	0.592827	0.766345	-0.0717754	0.951466	0.308379	-0.232751	0.815955	0.916332	-0.693537	0.618336	0.336851	-2.05888	0.0395056		-0.0261549	0.982034	0.317094	-0.082483	0.934263		0.667382	1.58819	0.340424	1.96044	0.0499439	0.387977	0.222834	1.16702	0.317163	0.702585	0.482315	0.903424	-0.712597	0.610221	0.331394	-2.1503
ENSMUSG00000006638	Abhd1	57742	10.2776	-0.673392	0.627031	0.363184	-1.85413	0.06372	0.223684	-0.752324	0.593647	0.373201	-2.01587	0.0438139	0.16228	-0.078932	0.946758	0.390018	-0.202381	0.839619	0.929675	-0.148803	0.901998	0.351841	-0.422928	0.672348		-0.560702	0.677972	0.370908	-1.5117	0.130609		-0.411899	0.751633	0.373793	-1.10194	0.270486	0.698414	0.0226586	1.01583	0.346923	0.065313	0.947925	0.996306	0.547247	1.46129	0.367884	1.48755
ENSMUSG00000033157	Abhd10	213012	750.31	0.0708128	1.05031	0.0666196	1.06294	0.287808	0.545483	0.179523	1.13251	0.0667588	2.68912	0.00716399	0.0485456	0.10871	1.07826	0.0663468	1.63851	0.101315	0.289472	-0.00211412	0.998536	0.0671895	-0.0314651	0.974899	0.99131	0.120468	1.08709	0.0672214	1.79211	0.073116	0.284569	0.122582	1.08868	0.0671356	1.82589	0.0678673	0.432265	0.0341137	1.02393	0.0671527	0.508001	0.611452	0.941379	-0.0388132	0.973455	0.0666567	-0.582285
ENSMUSG00000040532	Abhd11	68758	1316.12	0.155307	1.11366	0.0521773	2.97652	0.00291542	0.0284605	0.108958	1.07845	0.0525306	2.07419	0.0380618	0.148116	-0.0463481	0.968384	0.0520966	-0.889657	0.37365	0.626092	0.213744	1.15969	0.0525709	4.06583	4.7862e-05	0.00187988	0.161569	1.1185	0.0528954	3.0545	0.00225437	0.034105	-0.0521755	0.964481	0.0524522	-0.994724	0.319871	0.740039	-0.0252875	0.982625	0.0528123	-0.478819	0.632068	0.944571	0.0331504	1.02324	0.051933	0.638329
ENSMUSG00000085042	Abhd11os		20.6655	0.0101666	1.00707	0.220517	0.0461033	0.963228	0.983182	0.0366908	1.02576	0.224243	0.163621	0.87003	0.936598	0.0265242	1.01856	0.221699	0.119641	0.904768	0.960376	0.0922693	1.06605	0.219611	0.420149	0.674377	0.876278	0.0476632	1.03359	0.224376	0.212425	0.831775	0.935653	-0.0446062	0.969554	0.220965	-0.20187	0.840018	0.959722	0.101475	1.07287	0.223059	0.454927	0.649162	0.947404	0.183578	1.1357	0.217029	0.84587
ENSMUSG00000032046	Abhd12	76192	1343.99	0.206705	1.15405	0.0574077	3.60065	0.000317421	0.00570062	0.112284	1.08094	0.0577863	1.9431	0.0520046	0.180723	-0.0944209	0.936648	0.0573285	-1.64701	0.0995553	0.286814	0.0853241	1.06093	0.0578386	1.47521	0.140156	0.436452	0.105254	1.07568	0.0580212	1.81407	0.0696675	0.27708	0.0199302	1.01391	0.0578283	0.344644	0.730362	0.928109	0.0308449	1.02161	0.0579482	0.532284	0.594529	0.936015	-0.0905361	0.939174	0.0572971	-1.58012
ENSMUSG00000040396	Abhd13	68904	144.735	0.150777	1.11017	0.122088	1.23499	0.216834	0.46442	-0.304162	0.809912	0.126233	-2.40953	0.0159733	0.0836593	-0.45494	0.729541	0.124773	-3.64614	0.000266213	0.00380922	0.650111	1.56929	0.125748	5.16995	2.34158e-07	2.2261e-05	0.342473	1.26793	0.128494	2.66527	0.00769254	0.0746154	-0.307638	0.807963	0.123802	-2.48492	0.0129581	0.217436	-0.379566	0.768669	0.12702	-2.98823	0.00280595	0.141124	0.119768	1.08656	0.120763	0.991755
ENSMUSG00000042210	Abhd14a	68644	430.416	-0.0035662	0.997531	0.0838621	-0.0425246	0.966081	0.984279	0.0791647	1.05641	0.0841395	0.940874	0.34677	0.569475	0.0827309	1.05902	0.0838146	0.98707	0.323608	0.578812	0.0490656	1.03459	0.0845862	0.580067	0.561869	0.818171	0.0479517	1.0338	0.085054	0.56378	0.572904	0.802135	-0.00111391	0.999228	0.0847658	-0.013141	0.989515	0.997937	-0.0185642	0.987215	0.0845316	-0.219613	0.826173	0.978261	0.0340676	1.02389	0.0839171	0.405968
ENSMUSG00000042073	Abhd14b	76491	257.788	-0.291971	0.816786	0.111001	-2.63035	0.00852961	0.0594	-0.184869	0.879729	0.111274	-1.66139	0.096636	0.266402	0.107101	1.07706	0.111989	0.956356	0.338892	0.594481	-0.0523016	0.964397	0.11137	-0.469622	0.638625	0.857719	-0.231903	0.851511	0.112786	-2.05614	0.0397688	0.20164	-0.179602	0.882947	0.112848	-1.59153	0.11149	0.523785	-0.0504807	0.965615	0.110794	-0.455627	0.648658	0.947404	0.189189	1.14012	0.111575	1.69561
ENSMUSG00000000686	Abhd15	67477	64.0823	0.297148	1.22871	0.153513	1.93566	0.0529094	0.199514	0.513366	1.42738	0.153055	3.35412	0.000796166	0.0103033	0.216218	1.16168	0.148308	1.4579	0.144869	0.361239	0.311207	1.24074	0.158927	1.95817	0.0502097	0.253196	0.323335	1.25122	0.160463	2.01502	0.0439029	0.214791	0.0121284	1.00844	0.155785	0.0778534	0.937945	0.987876	-0.103046	0.931065	0.160832	-0.640705	0.521714	0.917041	-0.0889875	0.940182	0.151516	-0.587315
ENSMUSG00000007036	Abhd16a	193742	2784.79	-0.073947	0.950035	0.053575	-1.38025	0.167509	0.401507	0.100669	1.07227	0.0535728	1.87911	0.0602294	0.198407	0.174616	1.12866	0.0535429	3.26124	0.00110926	0.0116904	0.0299439	1.02097	0.05365	0.558133	0.576753	0.824239	0.131893	1.09573	0.053676	2.4572	0.0140024	0.108668	0.101949	1.07322	0.053623	1.90122	0.0572737	0.407574	0.0196766	1.01373	0.053654	0.366731	0.71382	0.958946	0.123567	1.08943	0.053571	2.30661
ENSMUSG00000003346	Abhd17a	216169	133.42	0.534461	1.4484	0.162009	3.29896	0.000970441	0.0130561	0.117241	1.08466	0.164834	0.711266	0.476919	0.678959	-0.41722	0.748866	0.16169	-2.58037	0.00986934	0.05921	0.271802	1.20732	0.164783	1.64946	0.0990537	0.364757	0.205923	1.15342	0.165913	1.24115	0.214552	0.506548	-0.0658794	0.955363	0.16411	-0.401435	0.6881	0.914241	-0.0315433	0.978373	0.165865	-0.190175	0.849172	0.984564	-0.294202	0.815523	0.160901	-1.82847
ENSMUSG00000047368	Abhd17b	226016	51.0791	0.375014	1.29685	0.1753	2.13927	0.0324138	0.145599	0.0157059	1.01095	0.181628	0.0864728	0.931091	0.967055	-0.359308	0.779538	0.176093	-2.04045	0.0413059	0.160837	-0.132238	0.912415	0.180825	-0.731305	0.464593	0.76037	-0.0124367	0.991417	0.181084	-0.0686792	0.945245	0.981047	0.119802	1.08659	0.182326	0.657073	0.511134	0.847772	0.139608	1.10161	0.180217	0.774664	0.438538	0.887942	-0.367645	0.775047	0.175925	-2.08978
ENSMUSG00000038459	Abhd17c	70178	190.343	0.543177	1.45718	0.128228	4.23604	2.27499e-05	0.000831015	-0.0894549	0.939878	0.131634	-0.679572	0.496775	0.694811	-0.632632	0.644999	0.129042	-4.90254	9.46066e-07	3.94738e-05	0.173512	1.1278	0.131785	1.31663	0.187962	0.503755	0.0798217	1.05689	0.132983	0.600242	0.548345	0.786814	-0.0936904	0.937123	0.131892	-0.710357	0.477483	0.831818	-0.110798	0.926076	0.13186	-0.840267	0.400758	0.87327	-0.480463	0.716748	0.12815	-3.74922
ENSMUSG00000037818	Abhd18	269423	2097.12	-0.0454048	0.969018	0.083522	-0.543627	0.586698	0.787411	0.0115595	1.00804	0.08359	0.138288	0.890013	0.946427	0.0569643	1.04027	0.0835506	0.681794	0.495369	0.724584	-0.195844	0.873062	0.0840359	-2.33048	0.019781	0.146255	-0.224133	0.856109	0.0841726	-2.66278	0.00774977	0.0747785	-0.0282896	0.980582	0.0842944	-0.335605	0.737169	0.93032	-0.191637	0.875612	0.0837378	-2.28854	0.0221061	0.364101	-0.342076	0.788905	0.0838209	-4.08104
ENSMUSG00000039202	Abhd2	54608	141.742	0.00183233	1.00127	0.115665	0.0158417	0.987361	0.994736	-0.308351	0.807564	0.119112	-2.58874	0.00963266	0.0590339	-0.310183	0.806539	0.118462	-2.61843	0.00883355	0.0547958	-0.204442	0.867874	0.119241	-1.71453	0.0864318	0.339877	-0.00710818	0.995085	0.118782	-0.0598423	0.952281	0.983544	0.197334	1.14658	0.120002	1.64442	0.100089	0.503893	-0.036271	0.975172	0.117175	-0.309545	0.756907	0.96781	-0.242545	0.845253	0.117757	-2.05971
ENSMUSG00000002475	Abhd3	106861	122.708	-0.0257175	0.982332	0.126611	-0.203121	0.83904	0.927741	0.268477	1.20454	0.125611	2.13737	0.0325681	0.134238	0.294195	1.2262	0.124956	2.35439	0.0185533	0.0927423	-0.0209975	0.985551	0.122773	-0.171026	0.864203	0.953816	0.175663	1.12948	0.122334	1.43594	0.15102	0.419096	0.196661	1.14604	0.122199	1.60935	0.10754	0.517452	0.35486	1.27886	0.125102	2.83657	0.00456009	0.185687	0.35958	1.28305	0.124311	2.89257
ENSMUSG00000040997	Abhd4	105501	1381	0.0358697	1.02517	0.0670738	0.53478	0.592802	0.791115	0.0872778	1.06236	0.0672222	1.29835	0.194168	0.403595	0.0514081	1.03628	0.0670398	0.766829	0.443183	0.68572	-0.0242722	0.983317	0.0672187	-0.361093	0.71803	0.896044	-0.0142174	0.990194	0.0673857	-0.210985	0.832899	0.936186	0.0100548	1.00699	0.0673717	0.149243	0.881362	0.972214	0.0893232	1.06387	0.0672444	1.32834	0.184067	0.726969	0.0291813	1.02043	0.067048	0.435229
ENSMUSG00000032540	Abhd5	67469	991.791	0.122125	1.08834	0.0807386	1.51259	0.130383	0.346067	0.199795	1.14854	0.0808671	2.47066	0.0134865	0.0742248	0.0776702	1.05531	0.0805326	0.964457	0.334817	0.590082	0.085424	1.061	0.0810431	1.05406	0.291857	0.619166	0.0667689	1.04737	0.0812805	0.821462	0.411383	0.691576	-0.0186551	0.987153	0.0810956	-0.230038	0.818062	0.952676	0.0307231	1.02152	0.0811502	0.378595	0.704989	0.957303	-0.00597762	0.995865	0.0806309	-0.0741355
ENSMUSG00000025277	Abhd6	66082	377.56	0.301895	1.23276	0.0849669	3.55309	0.000380739	0.00651736	-0.102146	0.931646	0.0870093	-1.17396	0.240411	0.459635	-0.40404	0.755739	0.0856537	-4.71714	2.39181e-06	8.59101e-05	0.237797	1.17919	0.0853173	2.78721	0.00531637	0.065311	-0.171969	0.88763	0.0873953	-1.96772	0.0491007	0.22901	-0.409767	0.752745	0.0864531	-4.73976	2.13976e-06	0.00110608	0.0932266	1.06675	0.0863027	1.08023	0.28004	0.803341	0.0291291	1.0204	0.0839659	0.346916
ENSMUSG00000007950	Abhd8	64296	694.644	0.0565605	1.03998	0.0834512	0.677767	0.497919	0.724682	-0.111992	0.92531	0.0841013	-1.33163	0.182982	0.390017	-0.168552	0.889735	0.0838026	-2.0113	0.0442936	0.168472	-0.164217	0.892413	0.0844956	-1.9435	0.0519556	0.257867	-0.122325	0.918706	0.0847099	-1.44404	0.148727	0.415441	0.0418924	1.02946	0.0849839	0.492945	0.622051	0.890995	-0.0376401	0.974247	0.0839859	-0.448172	0.654029	0.948327	-0.258418	0.836004	0.0839641	-3.07772
ENSMUSG00000058835	Abi1	11308	619.628	-0.0913115	0.938669	0.0766555	-1.19119	0.233578	0.485618	-0.138646	0.908371	0.0772108	-1.79568	0.0725455	0.223537	-0.0473344	0.967723	0.0771705	-0.613375	0.539629	0.755691	0.0359027	1.0252	0.0769523	0.466558	0.640816	0.858183	-0.00894665	0.993818	0.0774117	-0.115572	0.907991	0.967245	-0.0448493	0.969391	0.077235	-0.580687	0.561451	0.867884	-0.00581126	0.99598	0.0769132	-0.0755561	0.939772	0.995986	0.121403	1.08779	0.0766947	1.58294
ENSMUSG00000026782	Abi2	329165	537.491	-0.206076	0.866892	0.0766704	-2.68782	0.00719208	0.0529626	-0.105736	0.929331	0.0768812	-1.37531	0.169034	0.372256	0.10034	1.07203	0.0771558	1.30049	0.193433	0.432034	-0.0775044	0.947696	0.0769433	-1.00729	0.313794	0.636875	0.00475231	1.0033	0.077102	0.0616367	0.950852	0.983038	0.0822568	1.05867	0.0772194	1.06523	0.28677	0.711253	0.00588223	1.00409	0.07661	0.0767814	0.938797	0.995784	0.134454	1.09768	0.0770034	1.74608
ENSMUSG00000018381	Abi3	66610	114.63	-0.253065	0.839112	0.124488	-2.03285	0.042068	0.17305	-0.317421	0.802503	0.126342	-2.5124	0.0119915	0.0686239	-0.0643556	0.956372	0.127358	-0.505312	0.613339	0.802257	0.11345	1.08181	0.130547	0.869039	0.384826	0.701253	-0.0410455	0.97195	0.133176	-0.308205	0.757926	0.90007	-0.154496	0.898446	0.131876	-1.17152	0.241389	0.670648	-0.452959	0.730543	0.127723	-3.54641	0.000390524	0.051909	-0.0864434	0.941842	0.127383	-0.678609
ENSMUSG00000035258	Abi3bp	320712	183.019	-0.237756	0.848063	0.146453	-1.62342	0.104499	0.303222	-0.436743	0.738801	0.148286	-2.94527	0.00322674	0.0277273	-0.198987	0.871162	0.148816	-1.33713	0.181179	0.41409	0.0243908	1.01705	0.14608	0.166969	0.867394	0.955135	-0.210938	0.863976	0.147748	-1.42769	0.153382	0.422313	-0.235328	0.849492	0.147506	-1.59538	0.110627	0.522636	0.0316812	1.0222	0.14612	0.216817	0.828351	0.9783	0.293828	1.22589	0.146414	2.00684
ENSMUSG00000038827	Abitram	230234	111.854	-0.0543327	0.96304	0.114575	-0.47421	0.63535	0.817029	-0.136161	0.909937	0.116863	-1.16514	0.243964	0.462119	-0.0818285	0.944859	0.116487	-0.702471	0.482386	0.715083	-0.0640546	0.956572	0.115312	-0.555491	0.578559	0.825003	-0.389729	0.763273	0.120012	-3.2474	0.00116464	0.0219941	-0.325674	0.797926	0.120214	-2.70911	0.00674631	0.161488	0.0830995	1.05929	0.115029	0.72242	0.470037	0.899275	0.0733775	1.05218	0.114858	0.638852
ENSMUSG00000026842	Abl1	11350	586.452	-0.168336	0.889868	0.0831259	-2.02508	0.0428594	0.175298	-0.259612	0.835313	0.0837683	-3.09916	0.00194067	0.0193123	-0.0912752	0.938693	0.0838962	-1.08795	0.276616	0.529963	-0.0529315	0.963976	0.0842056	-0.628599	0.529612	0.800277	0.0603339	1.04271	0.0842615	0.716032	0.473972	0.737555	0.113265	1.08167	0.0843043	1.34353	0.1791	0.61663	-0.168474	0.889784	0.0835818	-2.01567	0.043834	0.474524	-0.0530687	0.963884	0.0837531	-0.633633
ENSMUSG00000026596	Abl2	11352	302.265	-0.0560965	0.961863	0.0896936	-0.625424	0.531692	0.748348	-0.206102	0.866876	0.0910676	-2.26318	0.0236248	0.108873	-0.150005	0.901247	0.0908758	-1.65066	0.098807	0.285294	-0.200828	0.870051	0.0915858	-2.19279	0.0283229	0.182145	-0.0759546	0.948714	0.0916409	-0.828829	0.407201	0.687831	0.124873	1.09041	0.0923677	1.35191	0.176403	0.612472	-0.0320228	0.978048	0.0903716	-0.354346	0.723079	0.960539	-0.176754	0.884691	0.0909168	-1.94413
ENSMUSG00000025085	Ablim1	226251	8591.4	-0.127118	0.915659	0.0662582	-1.91853	0.0550442	0.204283	-0.10783	0.927983	0.0662891	-1.62666	0.103809	0.277664	0.0192881	1.01346	0.0662916	0.290959	0.771083	0.893367	-0.0262788	0.98195	0.0663201	-0.396242	0.691927	0.883832	-0.147774	0.902642	0.0663791	-2.22621	0.0260004	0.157224	-0.121495	0.919235	0.0663775	-1.83036	0.0671961	0.430372	-0.0869161	0.941533	0.0662887	-1.31118	0.189799	0.731803	0.0139233	1.0097	0.0662897	0.210037
ENSMUSG00000029095	Ablim2	231148	588.995	-0.152393	0.899757	0.0916453	-1.66286	0.0963403	0.288232	-0.441001	0.736623	0.0927084	-4.75686	1.96626e-06	0.000108452	-0.288608	0.818692	0.092789	-3.11036	0.00186857	0.0173587	-0.0969253	0.935024	0.0920812	-1.05261	0.292521	0.619945	-0.335685	0.792408	0.092984	-3.61014	0.000306036	0.00850596	-0.23876	0.847474	0.093111	-2.56425	0.0103399	0.196945	-0.0176615	0.987833	0.0917584	-0.192478	0.847368	0.984214	0.0378065	1.02655	0.0919684	0.411082
ENSMUSG00000032735	Ablim3	319713	1228.02	-0.310412	0.806412	0.0852145	-3.64271	0.000269779	0.00506588	-0.205534	0.867218	0.0852944	-2.4097	0.0159657	0.0836593	0.104878	1.0754	0.0855103	1.2265	0.220012	0.466667	0.0530768	1.03748	0.0852225	0.622802	0.533415	0.801751	-0.134192	0.91118	0.0856036	-1.5676	0.116975	0.364983	-0.187269	0.878267	0.085508	-2.19007	0.028519	0.309957	-0.0704571	0.952336	0.0851583	-0.827367	0.408029	0.873686	0.293031	1.22521	0.0852786	3.43616
ENSMUSG00000017631	Abr	109934	594.421	-0.130697	0.91339	0.0734162	-1.78022	0.07504	0.247196	-0.276101	0.82582	0.0742675	-3.71765	0.000201083	0.00375769	-0.145404	0.904126	0.0743209	-1.95643	0.0504143	0.183535	-0.259947	0.835119	0.0745067	-3.48891	0.000484996	0.0118735	-0.259041	0.835643	0.0749219	-3.45748	0.000545244	0.0128616	0.000905919	1.00063	0.0755258	0.0119948	0.99043	0.997937	-0.0252109	0.982677	0.0736287	-0.342406	0.732046	0.963207	-0.154461	0.898468	0.0742966	-2.07898
ENSMUSG00000042895	Abra	223513	915.882	0.187342	1.13866	0.152481	1.22862	0.219213	0.467655	0.28707	1.22016	0.152536	1.88198	0.059839	0.197592	0.0997275	1.07157	0.152289	0.654857	0.51256	0.737293	0.49428	1.40862	0.152764	3.23559	0.00121393	0.0233465	0.26006	1.19753	0.153079	1.69886	0.0893454	0.315702	-0.23422	0.850144	0.152598	-1.53488	0.124813	0.54471	-0.181552	0.881754	0.152986	-1.18672	0.235337	0.775826	0.125385	1.0908	0.152258	0.823508
ENSMUSG00000078453	Abracl	73112	357.289	0.265582	1.20212	0.109154	2.4331	0.0149701	0.087243	0.292942	1.22514	0.109548	2.67411	0.00749286	0.0500213	0.0273603	1.01915	0.108435	0.25232	0.800794	0.908383	-0.134232	0.911155	0.110067	-1.21954	0.222638	0.545653	0.126442	1.0916	0.109659	1.15305	0.248891	0.548098	0.260674	1.19804	0.109982	2.37016	0.0177802	0.253735	0.161342	1.11833	0.110003	1.46671	0.142456	0.680581	-0.238473	0.847642	0.109219	-2.18344
ENSMUSG00000035234	Abraxas1	70681	521.372	0.143663	1.10471	0.0713136	2.01452	0.0439549	0.178026	0.161287	1.11828	0.0717688	2.24731	0.0246204	0.112045	0.0176237	1.01229	0.0710044	0.248206	0.803975	0.910155	0.0319352	1.02238	0.0718234	0.444635	0.656583	0.866776	-0.00798062	0.994484	0.0724113	-0.110212	0.912241	0.968607	-0.0399158	0.972712	0.0721892	-0.552933	0.580309	0.877059	0.0897649	1.0642	0.0720607	1.24568	0.21288	0.756166	-0.0219627	0.984892	0.0710739	-0.309012
ENSMUSG00000030965	Abraxas2	109359	553.6	0.047993	1.03383	0.0612202	0.783941	0.433075	0.674307	0.215089	1.16078	0.0612338	3.51258	0.000443773	0.00671207	0.167096	1.1228	0.0607095	2.75238	0.00591636	0.0407618	-0.00118171	0.999181	0.0614171	-0.0192407	0.984649	0.994387	-0.0457414	0.968792	0.0620852	-0.736751	0.461274	0.730101	-0.0445597	0.969586	0.0619559	-0.719216	0.472008	0.829959	0.114899	1.0829	0.0616439	1.86392	0.0623329	0.52977	0.0657246	1.04661	0.0609918	1.0776
ENSMUSG00000036376	Abt1	30946	375.845	0.0395521	1.02779	0.0730797	0.541219	0.588357	0.788494	0.0686753	1.04875	0.073658	0.932353	0.351154	0.573111	0.0291232	1.02039	0.0730776	0.398524	0.690244	0.849812	0.0586295	1.04148	0.0739161	0.79319	0.427667	0.734359	-0.0401839	0.972531	0.0749801	-0.535928	0.592008	0.813458	-0.0988135	0.933801	0.0745651	-1.3252	0.185106	0.624934	0.0104433	1.00726	0.0739982	0.141129	0.887768	0.990653	0.0295207	1.02067	0.0729966	0.404412
ENSMUSG00000030083	Abtb1	80283	636.83	-0.240096	0.846689	0.0636357	-3.77297	0.000161314	0.00350904	0.118138	1.08533	0.0630827	1.87274	0.0611042	0.200165	0.358233	1.28186	0.0634886	5.64248	1.67614e-08	1.29283e-06	-0.111954	0.925334	0.0635414	-1.76191	0.0780845	0.323634	-0.00903822	0.993755	0.0636441	-0.142012	0.887071	0.960146	0.102916	1.07394	0.0638647	1.61147	0.107078	0.516629	0.070057	1.04976	0.0632752	1.10718	0.268217	0.798858	0.198198	1.14726	0.0639003	3.10168
ENSMUSG00000032724	Abtb2	99382	765.599	-0.302797	0.810679	0.0811085	-3.73323	0.000189038	0.00391839	0.265623	1.20215	0.0803614	3.30535	0.000948572	0.0115645	0.56842	1.4829	0.0807511	7.03916	1.93407e-12	5.27374e-10	-0.356679	0.78096	0.0810142	-4.40267	1.06925e-05	0.000571589	-0.196742	0.872519	0.0809594	-2.43013	0.0150935	0.114031	0.159937	1.11724	0.0815901	1.96025	0.0499664	0.387977	0.174453	1.12854	0.0805499	2.16578	0.0303284	0.414986	0.120571	1.08717	0.0815696	1.47814
ENSMUSG00000020042	Abtb3	74007	110.797	-0.250577	0.84056	0.162791	-1.53925	0.123743	0.335669	-0.0610086	0.958594	0.162668	-0.37505	0.707623	0.84093	0.189568	1.14042	0.163603	1.15871	0.246576	0.497365	-0.162868	0.893248	0.163175	-0.998118	0.318222	0.640763	0.00314706	1.00218	0.162968	0.0193109	0.984593	0.99452	0.166015	1.12196	0.163803	1.0135	0.31082	0.731044	0.0456041	1.03212	0.162094	0.281343	0.778447	0.970441	0.133313	1.09681	0.163868	0.813539
ENSMUSG00000036138	Acaa1a	113868	2417.91	-0.157078	0.89684	0.0373503	-4.20553	2.60465e-05	0.000912685	0.119535	1.08638	0.0372117	3.21229	0.0013168	0.01461	0.276613	1.21135	0.0372783	7.42021	1.16939e-13	5.03097e-11	-0.0867403	0.941648	0.0372806	-2.32669	0.0199817	0.14693	-0.0120185	0.991704	0.0373637	-0.321662	0.747709	0.894861	0.0747218	1.05316	0.0374298	1.99632	0.045899	0.376224	0.109983	1.07922	0.037249	2.95264	0.00315067	0.152377	0.180321	1.13314	0.0373817	4.82376
ENSMUSG00000010651	Acaa1b	235674	463.041	-0.11498	0.923395	0.0602709	-1.90772	0.0564269	0.207458	0.155357	1.1137	0.0598557	2.59552	0.00944475	0.058177	0.270337	1.20609	0.0599194	4.51168	6.43162e-06	0.000194253	-0.104165	0.930343	0.0605225	-1.7211	0.0852324	0.3377	0.0499689	1.03524	0.0604511	0.8266	0.408464	0.688799	0.154134	1.11275	0.0607319	2.53795	0.0111505	0.203874	0.086747	1.06197	0.0602242	1.4404	0.149754	0.689945	0.0975619	1.06996	0.060569	1.61076
ENSMUSG00000036880	Acaa2	52538	30315.5	-0.0820981	0.944683	0.077956	-1.05313	0.29228	0.550105	-0.168533	0.889747	0.0779687	-2.16154	0.0306533	0.128675	-0.0864346	0.941847	0.0779672	-1.1086	0.267602	0.520307	-0.0996735	0.933244	0.0779713	-1.27834	0.201131	0.519195	-0.254364	0.838357	0.0779877	-3.26159	0.00110788	0.021258	-0.154691	0.898325	0.077991	-1.98344	0.0473181	0.382139	-0.0332444	0.97722	0.0779627	-0.426415	0.669806	0.949742	-0.0508198	0.965388	0.0779646	-0.651832
ENSMUSG00000020532	Acaca	107476	167.551	-0.361809	0.778188	0.145182	-2.4921	0.0126991	0.0779502	0.167112	1.12281	0.143389	1.16544	0.243841	0.461959	0.52892	1.44285	0.14471	3.65504	0.000257139	0.00371231	-0.198103	0.871696	0.145409	-1.36239	0.173076	0.483134	0.187618	1.13888	0.144131	1.30171	0.193014	0.477707	0.38572	1.30651	0.144982	2.66047	0.00780326	0.175164	0.0117611	1.00819	0.144214	0.081553	0.935002	0.995451	0.175467	1.12933	0.146369	1.19879
ENSMUSG00000042010	Acacb	100705	4009.71	-0.213764	0.862284	0.0718973	-2.97319	0.0029472	0.0286578	-0.075108	0.949271	0.0719112	-1.04445	0.296275	0.518663	0.138656	1.10088	0.0719514	1.92709	0.053969	0.193013	-0.168268	0.88991	0.0719137	-2.33987	0.0192907	0.143774	-0.187894	0.877886	0.0719823	-2.61029	0.00904665	0.0827603	-0.0196259	0.986488	0.0720367	-0.272443	0.785281	0.943412	0.0748755	1.05327	0.0718582	1.04199	0.297416	0.816362	0.120371	1.08701	0.0719528	1.67292
ENSMUSG00000029456	Acad10	71985	357.982	-0.137542	0.909067	0.0760239	-1.80919	0.0704212	0.237353	0.102713	1.07379	0.0757288	1.35632	0.174996	0.379855	0.240255	1.1812	0.075877	3.16637	0.00154356	0.0149641	0.0300498	1.02105	0.0761838	0.394439	0.693257	0.884783	-0.0298115	0.979548	0.0770763	-0.386779	0.69892	0.87184	-0.0598613	0.959356	0.0767812	-0.779635	0.435606	0.811447	0.0182316	1.01272	0.0761791	0.239326	0.810853	0.975824	0.185823	1.13747	0.0760286	2.44412
ENSMUSG00000090150	Acad11	102632	3067.12	-0.197947	0.87179	0.082572	-2.39726	0.0165182	0.0934243	0.0616617	1.04367	0.0825311	0.747133	0.454983	0.663139	0.259608	1.19715	0.0825706	3.14408	0.00166612	0.0158662	-0.191258	0.875842	0.0825906	-2.31574	0.0205726	0.150286	-0.123087	0.918221	0.0826239	-1.48972	0.136298	0.396081	0.0681716	1.04839	0.0826982	0.824342	0.409745	0.797005	0.0958004	1.06866	0.0825244	1.16087	0.245693	0.787073	0.102489	1.07362	0.0826382	1.24021
ENSMUSG00000042647	Acad12	338350	1944.1	-0.166841	0.890791	0.0611327	-2.72916	0.00634955	0.0487398	0.180962	1.13364	0.0609559	2.96873	0.00299029	0.0263026	0.347803	1.27262	0.0610142	5.70036	1.19553e-08	9.68426e-07	-0.0923595	0.937987	0.0610321	-1.5133	0.130205	0.41999	0.045724	1.0322	0.061028	0.74923	0.453719	0.723977	0.138084	1.10044	0.0610861	2.26047	0.0237919	0.286195	0.129661	1.09404	0.0610242	2.12475	0.0336076	0.432208	0.204143	1.152	0.0611405	3.33891
ENSMUSG00000031969	Acad8	66948	1788.09	-0.0641243	0.956526	0.0586847	-1.09269	0.274529	0.532677	0.122357	1.08851	0.0586684	2.08557	0.0370179	0.145842	0.186481	1.13798	0.0586158	3.18141	0.00146559	0.0143556	-0.0066378	0.99541	0.0587971	-0.112893	0.910115	0.968834	0.0944421	1.06765	0.0588359	1.60518	0.108455	0.349224	0.10108	1.07258	0.0588027	1.71897	0.0856204	0.477611	0.0401837	1.02824	0.0587838	0.683585	0.494237	0.908973	0.0976702	1.07004	0.0586981	1.66394
ENSMUSG00000027710	Acad9	229211	1311.94	-0.136026	0.910022	0.0689681	-1.9723	0.0485748	0.189255	0.285041	1.21845	0.0686577	4.15163	3.30118e-05	0.000963723	0.421067	1.33892	0.0686917	6.12981	8.79846e-10	1.03235e-07	-0.106909	0.928575	0.069209	-1.54473	0.122411	0.406647	0.141366	1.10295	0.0690496	2.04732	0.040627	0.204336	0.248276	1.18779	0.0691515	3.59032	0.000330275	0.0310408	0.016539	1.01153	0.0690208	0.239624	0.810622	0.97569	0.0456557	1.03215	0.0691565	0.66018
ENSMUSG00000026003	Acadl	11363	23734.1	-0.0889859	0.940183	0.0581556	-1.53013	0.125984	0.339228	-0.0475584	0.967572	0.0581664	-0.817628	0.41357	0.630037	0.0414274	1.02913	0.0581644	0.712248	0.476311	0.710209	-0.0568901	0.961334	0.0581768	-0.977882	0.328133	0.650938	-0.263765	0.832911	0.0582101	-4.53125	5.86345e-06	0.000399305	-0.206875	0.866412	0.0582121	-3.55381	0.000379693	0.0324115	-0.0269146	0.981517	0.0581662	-0.462719	0.643566	0.947022	0.00518117	1.0036	0.0581662	0.0890753
ENSMUSG00000062908	Acadm	11364	38245.8	-0.00676326	0.995323	0.0721105	-0.0937903	0.925276	0.967975	0.0669776	1.04752	0.0721145	0.928767	0.35301	0.574792	0.0737408	1.05244	0.0721101	1.02261	0.30649	0.560874	-0.0382911	0.973808	0.0721202	-0.530935	0.595464	0.834359	-0.0354214	0.975747	0.0721263	-0.491102	0.623354	0.831006	0.00286973	1.00199	0.0721265	0.0397874	0.968263	0.994276	0.0178518	1.01245	0.0721175	0.247538	0.804492	0.974832	-0.013676	0.990565	0.0721133	-0.189647
ENSMUSG00000029545	Acads	11409	6138.43	-0.0961688	0.935514	0.0558717	-1.72124	0.0852068	0.267793	0.0396298	1.02785	0.0558841	0.709143	0.478235	0.679661	0.135799	1.0987	0.0558783	2.43026	0.0150881	0.0804253	-0.00460468	0.996813	0.0559114	-0.0823567	0.934363	0.97811	0.0326876	1.02292	0.055946	0.584271	0.559038	0.793708	0.0372923	1.02619	0.0559357	0.6667	0.504964	0.844662	0.0143731	1.01001	0.0558996	0.257123	0.797084	0.974407	0.105937	1.07619	0.0558835	1.89568
ENSMUSG00000030861	Acadsb	66885	4571.82	-0.0158472	0.989076	0.060881	-0.260298	0.794634	0.904272	0.0150609	1.01049	0.0609399	0.247144	0.804797	0.901106	0.0309081	1.02166	0.0608999	0.507523	0.611788	0.801747	-0.11177	0.925452	0.0609483	-1.83385	0.0666767	0.295142	-0.0220522	0.984831	0.0609681	-0.3617	0.717576	0.879663	0.0897177	1.06416	0.0610019	1.47074	0.141362	0.571077	0.0855505	1.06109	0.0609178	1.40436	0.160212	0.70406	-0.0103722	0.992836	0.0609116	-0.170284
ENSMUSG00000018574	Acadvl	11370	27547.9	0.119628	1.08645	0.0667798	1.79138	0.0732326	0.243187	-0.0793617	0.946476	0.0668033	-1.18799	0.234837	0.453239	-0.19899	0.87116	0.0667892	-2.97937	0.00288843	0.0240413	0.152641	1.1116	0.0667883	2.28545	0.0222864	0.156482	-0.0374142	0.9744	0.0668099	-0.560011	0.575472	0.803807	-0.190056	0.876572	0.066798	-2.84523	0.00443796	0.129041	0.0298333	1.02089	0.066797	0.446626	0.655145	0.948984	0.0628469	1.04452	0.0667711	0.941229
ENSMUSG00000001588	Acap1	216859	24.3302	-0.15524	0.897983	0.227385	-0.682721	0.494783	0.722487	-0.115147	0.923288	0.230292	-0.500003	0.617073	0.782353	0.0400939	1.02818	0.23152	0.173177	0.862512	0.942373	0.160157	1.11741	0.225907	0.70895	0.478355	0.769301	-0.00968132	0.993312	0.232414	-0.0416555	0.966773	0.989285	-0.169838	0.888942	0.228357	-0.743741	0.457033	0.822624	0.00341266	1.00237	0.228079	0.0149626	0.988062	0.999914	0.31881	1.2473	0.225206	1.41564
ENSMUSG00000049076	Acap2	78618	641.255	-0.0839761	0.943454	0.071536	-1.1739	0.240435	0.494505	-0.0668328	0.954732	0.0719369	-0.929047	0.352865	0.574792	0.0171433	1.01195	0.0718783	0.238505	0.811489	0.914195	-0.0563005	0.961727	0.0717523	-0.784651	0.432658	0.738158	-0.0586711	0.960148	0.0721234	-0.813482	0.415942	0.695473	-0.00237053	0.998358	0.0721737	-0.0328448	0.973798	0.995409	0.0621643	1.04403	0.0716483	0.867632	0.385596	0.86736	0.0898399	1.06425	0.0716402	1.25404
ENSMUSG00000029033	Acap3	140500	256.67	-0.000617482	0.999572	0.149465	-0.00413129	0.996704	0.998561	-0.210452	0.864267	0.150726	-1.39625	0.162639	0.36401	-0.209834	0.864637	0.150397	-1.3952	0.162956	0.387858	0.454184	1.37001	0.149885	3.03023	0.00244369	0.0388299	0.422773	1.3405	0.150344	2.81204	0.00492286	0.0567672	-0.0314108	0.978463	0.148813	-0.211075	0.832829	0.95769	-0.157606	0.896512	0.150602	-1.0465	0.295328	0.814549	0.297196	1.22875	0.148742	1.99807
ENSMUSG00000032047	Acat1	110446	17664.1	0.0626751	1.0444	0.0656652	0.954464	0.339849	0.596633	0.0815559	1.05816	0.06568	1.24172	0.214341	0.428541	0.0188808	1.01317	0.0656628	0.287542	0.773697	0.895003	0.0623004	1.04413	0.0656877	0.948434	0.342909	0.664068	-0.0010403	0.999279	0.0657091	-0.0158319	0.987369	0.995231	-0.0633407	0.957045	0.065699	-0.964105	0.334993	0.747832	0.00437767	1.00304	0.0656901	0.0666413	0.946867	0.996292	0.00400302	1.00278	0.0656628	0.0609632
ENSMUSG00000023832	Acat2	110460	336.726	0.24718	1.18688	0.0743044	3.32658	0.000879176	0.0120936	0.248192	1.18772	0.0750386	3.30753	0.000941227	0.0114894	0.00101255	1.0007	0.0734275	0.0137898	0.988998	0.99516	-0.00549073	0.996201	0.0752925	-0.0729254	0.941865	0.980815	0.12011	1.08682	0.0753504	1.59402	0.110931	0.353409	0.125601	1.09096	0.0751855	1.67054	0.0948117	0.493249	0.133527	1.09697	0.0756772	1.76443	0.0776599	0.57378	-0.119143	0.920734	0.0739124	-1.61195
ENSMUSG00000062480	Acat3	224530	70.5715	0.178413	1.13164	0.122202	1.45999	0.144292	0.368373	0.210472	1.15707	0.123923	1.69842	0.0894291	0.254049	0.0320588	1.02247	0.120382	0.266309	0.790001	0.902754	-0.0534842	0.963606	0.125446	-0.426353	0.669851	0.874186	0.00362203	1.00251	0.126642	0.0286004	0.977183	0.992292	0.0571062	1.04038	0.126787	0.45041	0.652415	0.900909	0.11339	1.08177	0.125495	0.903539	0.36624	0.857493	-0.118508	0.92114	0.122151	-0.970176
ENSMUSG00000026499	Acbd3	170760	234.574	0.0450477	1.03172	0.0844025	0.533725	0.593532	0.791649	0.0615102	1.04356	0.085251	0.721519	0.47059	0.673569	0.0164625	1.01148	0.0844519	0.194933	0.845445	0.93335	-0.208832	0.865237	0.0867554	-2.40714	0.016078	0.128901	-0.127088	0.915678	0.0871287	-1.45862	0.144669	0.410134	0.0817445	1.0583	0.0881586	0.927244	0.3538	0.76124	0.046172	1.03252	0.0854557	0.540303	0.588988	0.935849	-0.207708	0.865912	0.0857181	-2.42315
ENSMUSG00000056938	Acbd4		542.422	-0.0912735	0.938694	0.070682	-1.29133	0.19659	0.439948	0.031568	1.02212	0.0708331	0.445668	0.655837	0.808933	0.122842	1.08888	0.0707881	1.73534	0.0826804	0.254156	0.0562503	1.03976	0.0707073	0.795538	0.426301	0.733155	0.0651167	1.04617	0.0711027	0.915812	0.359765	0.651362	0.00886638	1.00616	0.0708158	0.125203	0.900362	0.977694	0.0423485	1.02979	0.0708609	0.597628	0.550088	0.925697	0.189872	1.14066	0.070528	2.69216
ENSMUSG00000026781	Acbd5	74159	850.421	0.0336599	1.02361	0.0495561	0.679227	0.496994	0.724232	-0.10324	0.93094	0.0504131	-2.04788	0.0405721	0.154045	-0.1369	0.909472	0.0500556	-2.73495	0.00623893	0.0422475	0.00758452	1.00527	0.0498392	0.15218	0.879045	0.959269	-0.11627	0.92257	0.0505989	-2.29787	0.0215692	0.141141	-0.123854	0.917733	0.0504763	-2.45371	0.0141391	0.226506	0.0789612	1.05626	0.0499403	1.58111	0.113852	0.639741	0.0528858	1.03734	0.0494543	1.06939
ENSMUSG00000033701	Acbd6	72482	803.17	0.0421823	1.02967	0.0513878	0.820862	0.411725	0.659469	0.045372	1.03195	0.0518351	0.875313	0.381404	0.602135	0.00318964	1.00221	0.0514495	0.0619956	0.950566	0.978783	0.0406059	1.02855	0.0524985	0.773468	0.439246	0.74207	0.0460427	1.03243	0.0528954	0.870447	0.384056	0.670355	0.00543677	1.00378	0.052662	0.103239	0.917773	0.983053	-0.077965	0.947393	0.0522555	-1.492	0.1357	0.671259	-0.0795414	0.946358	0.051635	-1.54046
ENSMUSG00000026644	Acbd7	78245	11.5972	-0.359922	0.779207	0.349031	-1.0312	0.302445	0.560319	-0.0816455	0.944979	0.345914	-0.236028	0.813411	0.905984	0.278276	1.21275	0.35305	0.788208	0.430575	0.676344	-0.429643	0.742445	0.369427	-1.163	0.24483		0.131535	1.09546	0.355556	0.369941	0.711426		0.561178	1.47547	0.368489	1.52292	0.127779	0.549081	-0.17633	0.884951	0.349247	-0.504885	0.613639	0.942637	-0.246051	0.843201	0.369222	-0.666404
ENSMUSG00000040272	Accs	329470	122.258	-0.371341	0.773064	0.118237	-3.14064	0.00168577	0.01926	0.141413	1.10298	0.115402	1.22539	0.220427	0.435545	0.512753	1.42677	0.117704	4.35629	1.32287e-05	0.000342848	-0.222748	0.856932	0.118657	-1.87725	0.060484	0.280493	-0.0520737	0.964549	0.118364	-0.439944	0.659978	0.850595	0.170674	1.12558	0.119917	1.42326	0.15466	0.58567	0.0179755	1.01254	0.116517	0.154273	0.877394	0.990653	0.166568	1.12239	0.120346	1.38408
ENSMUSG00000038000	Acd	497652	397.386	-0.0805279	0.945712	0.0695397	-1.15801	0.246858	0.501492	-0.113786	0.92416	0.0704199	-1.61582	0.106134	0.28083	-0.0332577	0.977211	0.0703304	-0.472878	0.6363	0.815597	0.110507	1.07961	0.0704292	1.56905	0.116635	0.39481	0.125039	1.09054	0.0709511	1.76233	0.0780137	0.293571	0.014532	1.01012	0.0703098	0.206685	0.836256	0.958737	-0.0794726	0.946404	0.0703535	-1.12962	0.258637	0.794374	0.111562	1.0804	0.0696163	1.60253
ENSMUSG00000020681	Ace	11421	818.331	-0.0736572	0.950226	0.123684	-0.595526	0.551492	0.763883	0.25327	1.19191	0.123512	2.05057	0.0403092	0.153408	0.326928	1.25434	0.123466	2.64791	0.00809907	0.0513587	0.249486	1.18878	0.123936	2.01301	0.0441133	0.233799	0.310037	1.23974	0.124022	2.49985	0.0124246	0.101064	0.0605515	1.04286	0.123663	0.48965	0.624382	0.892002	-0.139857	0.907609	0.124013	-1.12776	0.259421	0.79466	0.183286	1.13547	0.123607	1.4828
ENSMUSG00000015405	Ace2	70008	56.6821	-0.485602	0.714199	0.183102	-2.65209	0.00799958	0.0568546	0.044286	1.03117	0.178668	0.247868	0.804237	0.900858	0.529888	1.44382	0.183363	2.88984	0.00385442	0.0295531	-0.459346	0.727316	0.181454	-2.53148	0.0113583	0.10588	-0.190545	0.876275	0.179768	-1.05995	0.289166	0.588676	0.268801	1.20481	0.184634	1.45586	0.145432	0.576338	0.178363	1.1316	0.177453	1.00513	0.314833	0.826752	0.20462	1.15238	0.186982	1.09433
ENSMUSG00000038007	Acer2	230379	713.487	0.348672	1.27339	0.160777	2.16867	0.0301077	0.138812	0.180649	1.13339	0.161084	1.12146	0.262093	0.482514	-0.168023	0.890062	0.160648	-1.04591	0.295603	0.550753	0.654956	1.57457	0.161438	4.05701	4.97044e-05	0.00193859	0.403623	1.32283	0.161835	2.49403	0.0126301	0.101942	-0.251333	0.84012	0.161038	-1.5607	0.118594	0.536239	-0.324461	0.798597	0.161724	-2.00627	0.0448277	0.477936	-0.0181773	0.98748	0.160489	-0.113262
ENSMUSG00000030760	Acer3	66190	323.958	0.0081353	1.00565	0.0707952	0.114913	0.908514	0.959671	-0.141891	0.906331	0.0723651	-1.96076	0.0499067	0.176216	-0.150026	0.901234	0.0718727	-2.08739	0.0368533	0.149531	-0.0892137	0.940035	0.0732992	-1.21712	0.22356	0.546552	-0.0206694	0.985775	0.0736806	-0.280528	0.779073	0.910111	0.0685443	1.04866	0.0739407	0.927017	0.353918	0.761305	-0.0856597	0.942353	0.0721712	-1.1869	0.235268	0.775826	-0.183009	0.880864	0.0719448	-2.54374
ENSMUSG00000023328	Ache	11423	39.2969	-0.632526	0.645046	0.203187	-3.11302	0.00185184	0.0205336	-0.455719	0.729147	0.203099	-2.24383	0.0248437	0.112614	0.176807	1.13038	0.209738	0.842993	0.399232	0.650132	-0.150914	0.90068	0.212217	-0.711127	0.477005	0.76835	-0.211743	0.863493	0.2156	-0.982114	0.326044	0.622063	-0.0608298	0.958713	0.217277	-0.279964	0.779505	0.941848	-0.464479	0.724733	0.203537	-2.28204	0.0224873	0.366432	0.017134	1.01195	0.211882	0.0808658
ENSMUSG00000022185	Acin1	56215	1116.99	-0.183763	0.880404	0.0660555	-2.78195	0.00540335	0.0440088	-0.187915	0.877873	0.0663361	-2.83278	0.00461457	0.0357925	-0.00415233	0.997126	0.0664434	-0.0624942	0.950169	0.978783	-0.0254483	0.982515	0.0666037	-0.382086	0.702397	0.888601	-0.0540375	0.963237	0.0668861	-0.807903	0.419147	0.697549	-0.0285891	0.980379	0.0668696	-0.427536	0.668989	0.907095	-0.137917	0.90883	0.0662848	-2.08068	0.0374634	0.451009	0.0203974	1.01424	0.0663755	0.307303
ENSMUSG00000044534	Ackr2	59289	44.1336	0.126922	1.09196	0.236472	0.53673	0.591454	0.790784	-0.455667	0.729173	0.244991	-1.85994	0.0628945	0.203959	-0.582589	0.667764	0.242843	-2.39904	0.0164383	0.0852517	0.439774	1.35639	0.24217	1.81597	0.0693749	0.301516	0.0317669	1.02226	0.248305	0.127935	0.898201	0.963069	-0.408007	0.753664	0.243065	-1.67859	0.0932319	0.491071	-0.296819	0.814045	0.243093	-1.22101	0.222082	0.763904	0.0160333	1.01118	0.235524	0.0680752
ENSMUSG00000044337	Ackr3	12778	683.677	0.220128	1.16484	0.141103	1.56006	0.118747	0.32739	0.636416	1.55446	0.140833	4.51896	6.21449e-06	0.000265591	0.416288	1.33449	0.140382	2.96539	0.00302297	0.0248478	0.192601	1.14282	0.140984	1.36612	0.171902	0.481688	0.279483	1.21376	0.141042	1.98156	0.0475284	0.224202	0.0868816	1.06207	0.140744	0.617304	0.537034	0.859274	0.170767	1.12566	0.141416	1.20755	0.22722	0.769441	0.14324	1.10438	0.14067	1.01828
ENSMUSG00000079355	Ackr4	252837	70.456	-0.277431	0.825059	0.196382	-1.41271	0.157742	0.388535	-0.0732288	0.950508	0.196123	-0.373382	0.708864	0.841836	0.204202	1.15205	0.197405	1.03443	0.300934	0.555834	-0.200882	0.870018	0.203635	-0.986483	0.323896	0.646472	0.0796891	1.05679	0.202217	0.394077	0.693524	0.869282	0.280571	1.21468	0.203812	1.37662	0.16863	0.603085	-0.34101	0.789489	0.198597	-1.7171	0.0859617	0.591591	-0.264461	0.832509	0.201476	-1.31262
ENSMUSG00000020917	Acly	104112	1078.6	0.0113798	1.00792	0.0704366	0.161561	0.871652	0.942379	0.0134879	1.00939	0.0706941	0.190792	0.848689	0.925356	0.00210805	1.00146	0.0705127	0.0298961	0.97615	0.989904	-0.014557	0.989961	0.0707215	-0.205835	0.83692	0.943049	0.0321239	1.02252	0.0708642	0.453316	0.650321	0.845042	0.0466809	1.03289	0.0708312	0.659044	0.509868	0.847157	0.037577	1.02639	0.0706864	0.531602	0.595002	0.936015	0.0116403	1.0081	0.0704718	0.165176
ENSMUSG00000028405	Aco1	11428	1002.36	-0.0298577	0.979517	0.0683885	-0.43659	0.662409	0.833188	0.107737	1.07754	0.0684446	1.57407	0.115471	0.295169	0.137594	1.10007	0.0683111	2.01423	0.0439851	0.167761	-0.0775219	0.947684	0.0688072	-1.12665	0.259889	0.587789	0.0513705	1.03625	0.0688181	0.746468	0.455385	0.72539	0.128892	1.09345	0.0688937	1.87089	0.0613604	0.417059	0.0215312	1.01504	0.0686268	0.313743	0.753716	0.967681	-0.026133	0.982049	0.0685695	-0.381117
ENSMUSG00000022477	Aco2	11429	44546.4	-0.17116	0.888128	0.067773	-2.5255	0.0115535	0.0733196	0.154238	1.11283	0.0677672	2.276	0.0228462	0.106399	0.325398	1.25301	0.0677694	4.80155	1.5744e-06	6.15765e-05	-0.1061	0.929097	0.0677752	-1.56546	0.117474	0.396207	-0.087199	0.941349	0.0677801	-1.2865	0.198269	0.484555	0.0189006	1.01319	0.067783	0.27884	0.780368	0.941916	0.0570889	1.04036	0.0677715	0.842372	0.39958	0.87327	0.12215	1.08836	0.0677767	1.80224
ENSMUSG00000072949	Acot1	26897	754.644	-0.467716	0.723108	0.261728	-1.78703	0.0739324	0.244801	-1.03835	0.486882	0.262333	-3.95816	7.55308e-05	0.00177833	-0.570638	0.673319	0.262528	-2.17363	0.0297331	0.129776	-0.195219	0.87344	0.261462	-0.746644	0.455278	0.753185	-1.13135	0.456488	0.262237	-4.31423	1.60159e-05	0.000861667	-0.936133	0.522632	0.262312	-3.56878	0.00035865	0.0316333	0.23394	1.17604	0.26146	0.894747	0.370923	0.859696	0.506438	1.42054	0.26173	1.93496
ENSMUSG00000047565	Acot10	64833	26.2297	0.049186	1.03468	0.204544	0.240466	0.809969	0.912588	-0.1358	0.910165	0.211883	-0.640917	0.521577	0.713973	-0.184986	0.879658	0.209164	-0.884407	0.376477	0.628684	0.226665	1.17013	0.212407	1.06712	0.285916	0.613249	-0.0868188	0.941597	0.222522	-0.390158	0.69642	0.871054	-0.313483	0.804696	0.216973	-1.4448	0.148513	0.579458	-0.153751	0.89891	0.212767	-0.722628	0.469908	0.899275	0.0237275	1.01658	0.20417	0.116214
ENSMUSG00000034853	Acot11	329910	370.717	0.0703001	1.04994	0.108252	0.64941	0.516073	0.737683	0.0631536	1.04475	0.108745	0.580748	0.56141	0.744224	-0.00714651	0.995059	0.10825	-0.0660186	0.947363	0.977832	0.118524	1.08562	0.109074	1.08664	0.277196	0.602656	0.00996709	1.00693	0.109831	0.0907491	0.927692	0.973698	-0.108557	0.927515	0.109367	-0.992596	0.320907	0.740674	-0.0480965	0.967212	0.109144	-0.440669	0.659453	0.949166	0.000127386	1.00009	0.108181	0.00117752
ENSMUSG00000006717	Acot13	66834	10497.4	0.129959	1.09426	0.0695648	1.86818	0.0617375	0.219739	0.310686	1.2403	0.0695636	4.46622	7.96122e-06	0.000323122	0.180727	1.13346	0.0695256	2.59943	0.00933779	0.0568847	0.121448	1.08783	0.0696368	1.74403	0.0811546	0.329983	0.176531	1.13016	0.0696505	2.53453	0.01126	0.0948461	0.0550826	1.03892	0.0696225	0.791162	0.42885	0.806571	-0.0955963	0.935885	0.0696338	-1.37284	0.169801	0.71344	-0.104107	0.93038	0.0695678	-1.49649
ENSMUSG00000021226	Acot2	171210	4516.1	0.0817635	1.05831	0.197518	0.413955	0.678907	0.841876	-0.499691	0.707258	0.197632	-2.52839	0.0114588	0.0665992	-0.581454	0.66829	0.197608	-2.94246	0.00325611	0.026106	0.0992878	1.07124	0.197484	0.502764	0.61513	0.845646	-0.501581	0.706332	0.197586	-2.53854	0.0111315	0.0941147	-0.600869	0.659357	0.197571	-3.04127	0.00235579	0.0909519	0.250324	1.18947	0.19752	1.26733	0.205036	0.746823	0.267849	1.20401	0.197481	1.35632
ENSMUSG00000021228	Acot3	171281	30.4899	0.389798	1.31021	0.251264	1.55134	0.120819	0.330422	-0.142191	0.906142	0.261207	-0.54436	0.586193	0.762618	-0.531988	0.691601	0.25481	-2.08779	0.0368169	0.149523	-0.429783	0.742373	0.262078	-1.6399	0.101025	0.368509	-0.0608782	0.95868	0.258031	-0.235934	0.813484	0.927257	0.368905	1.29137	0.264486	1.3948	0.163077	0.596471	0.161052	1.1181	0.256658	0.627495	0.530335	0.920186	-0.658529	0.633524	0.256798	-2.56438
ENSMUSG00000052392	Acot4	171282	43.4062	0.146524	1.1069	0.226605	0.646604	0.517888	0.738948	-0.0302385	0.979258	0.230967	-0.130921	0.895838	0.94944	-0.176762	0.884686	0.227954	-0.775429	0.438086	0.682055	-0.160033	0.895005	0.220875	-0.724538	0.468735	0.762128	-0.567581	0.674747	0.228025	-2.48912	0.0128059	0.102766	-0.407548	0.753903	0.229272	-1.77758	0.0754737	0.452477	0.521373	1.43532	0.224664	2.32068	0.0203043	0.356662	0.214816	1.16056	0.22285	0.963953
ENSMUSG00000042540	Acot5	217698	23.4743	-0.489808	0.71212	0.298205	-1.64252	0.100482	0.296184	-1.03202	0.489024	0.313173	-3.29538	0.000982903	0.0118783	-0.542215	0.686716	0.318471	-1.70256	0.0886508	0.266917	-0.240083	0.846696	0.295743	-0.811798	0.416908	0.726938	-1.1443	0.452409	0.317684	-3.60201	0.000315771	0.00870425	-0.904218	0.534322	0.3203	-2.82303	0.00475715	0.134222	0.0711408	1.05055	0.292725	0.24303	0.807983	0.975393	0.320866	1.24908	0.301169	1.0654
ENSMUSG00000043487	Acot6	217700	139.009	-0.251575	0.839979	0.109075	-2.30644	0.021086	0.109679	-0.305381	0.809228	0.110901	-2.75364	0.0058937	0.042307	-0.0538061	0.963391	0.111956	-0.480601	0.6308	0.81204	-0.248169	0.841964	0.109865	-2.25884	0.0238931	0.163978	-0.408716	0.753293	0.11247	-3.63401	0.000279048	0.00800863	-0.160547	0.894686	0.11397	-1.40868	0.158929	0.591384	0.066326	1.04705	0.10815	0.613275	0.539694	0.923702	0.0697321	1.04952	0.110776	0.629489
ENSMUSG00000028937	Acot7	70025	753.92	-0.168159	0.889978	0.0699703	-2.40329	0.0162485	0.0924664	0.139376	1.10143	0.0696762	2.00034	0.0454641	0.166041	0.307535	1.23759	0.0698091	4.40537	1.05605e-05	0.000286345	0.0291105	1.02038	0.0706461	0.412061	0.680295	0.878294	0.217829	1.16298	0.0705216	3.08882	0.00200952	0.0317801	0.188718	1.13975	0.0703623	2.68209	0.00731636	0.168811	-0.125554	0.916652	0.070323	-1.78539	0.0741984	0.566399	0.0717154	1.05097	0.0702951	1.02021
ENSMUSG00000017307	Acot8	170789	160.738	-0.0660779	0.955231	0.102614	-0.643944	0.519611	0.739954	0.102732	1.0738	0.102629	1.001	0.316828	0.540184	0.168809	1.12413	0.102394	1.64863	0.0992238	0.286114	-0.0236374	0.983749	0.106117	-0.222749	0.823731	0.938702	0.0661751	1.04694	0.106487	0.62144	0.53431	0.777398	0.0898125	1.06423	0.106366	0.844373	0.398461	0.788993	-0.146547	0.90341	0.104557	-1.40159	0.161037	0.704328	-0.104106	0.930381	0.104203	-0.999072
ENSMUSG00000025287	Acot9	56360	630.98	-0.0220877	0.984807	0.0559959	-0.394451	0.693248	0.850841	0.0291624	1.02042	0.0563796	0.517251	0.604981	0.773523	0.05125	1.03616	0.0561244	0.913151	0.361163	0.613882	0.0570991	1.04037	0.0567548	1.00607	0.314384	0.637685	-0.0110877	0.992344	0.0574719	-0.192924	0.847019	0.942796	-0.0681868	0.953836	0.0571518	-1.19308	0.232837	0.665087	-0.0350221	0.976017	0.0566659	-0.618045	0.536545	0.92263	0.0441647	1.03109	0.0560859	0.787447
ENSMUSG00000020777	Acox1	11430	6271	0.058052	1.04106	0.0773676	0.750339	0.45305	0.690525	0.00883398	1.00614	0.0774222	0.114101	0.909157	0.956072	-0.049218	0.96646	0.0773805	-0.636051	0.524743	0.746087	0.112619	1.08119	0.077345	1.45606	0.145375	0.443845	-0.0335295	0.977027	0.0774137	-0.433121	0.664927	0.85317	-0.146149	0.90366	0.0773793	-1.88873	0.058928	0.411281	0.136756	1.09943	0.0773943	1.76701	0.0772271	0.573643	0.191323	1.14181	0.0773183	2.47449
ENSMUSG00000021751	Acox2	93732	20.1131	0.351551	1.27593	0.333106	1.05537	0.291255	0.548978	0.188446	1.13954	0.34042	0.55357	0.579873	0.757973	-0.163105	0.893101	0.33008	-0.494137	0.62121	0.80656	0.380111	1.30144	0.305922	1.24251	0.214049	0.534866	0.102976	1.07399	0.312211	0.329829	0.741529	0.891983	-0.277135	0.825228	0.305845	-0.906127	0.364869	0.767908	0.814707	1.75894	0.328188	2.48244	0.0130486	0.292909	0.843268	1.79411	0.311192	2.7098
ENSMUSG00000029098	Acox3	80911	551.9	0.0189042	1.01319	0.0809403	0.233558	0.815328	0.91584	0.103136	1.07411	0.0811623	1.27073	0.203823	0.415545	0.0842316	1.06012	0.0808348	1.04202	0.297402	0.552616	0.110829	1.07985	0.0811577	1.3656	0.172063	0.481996	-0.0189672	0.986939	0.081886	-0.23163	0.816826	0.928734	-0.129797	0.91396	0.0814993	-1.59261	0.111248	0.523224	0.0319018	1.02236	0.0814068	0.391881	0.695146	0.955389	0.123827	1.08962	0.0806897	1.53461
ENSMUSG00000044573	Acp1	11431	1249.04	0.184436	1.13637	0.0685535	2.69039	0.0071369	0.0526785	-0.198605	0.871393	0.0692832	-2.86657	0.00414948	0.033237	-0.38304	0.76682	0.0689308	-5.55688	2.74633e-08	1.97613e-06	-0.0168117	0.988415	0.0691349	-0.243172	0.807872	0.932872	-0.155439	0.897859	0.0695509	-2.2349	0.0254239	0.155139	-0.138628	0.908383	0.0695254	-1.99392	0.0461613	0.377192	-0.0123334	0.991488	0.0690343	-0.178657	0.858207	0.986857	-0.213581	0.862394	0.0686548	-3.11094
ENSMUSG00000002103	Acp2	11432	711.308	0.0668945	1.04746	0.0726272	0.921066	0.357016	0.610987	0.0021817	1.00151	0.0731477	0.029826	0.976206	0.989598	-0.0647128	0.956136	0.0727702	-0.889276	0.373855	0.626327	-0.0858816	0.942209	0.0729901	-1.17662	0.239347	0.564884	-0.137391	0.909162	0.0734508	-1.87052	0.0614115	0.258046	-0.0515097	0.964926	0.0735634	-0.700208	0.483798	0.834383	0.111042	1.08001	0.0729411	1.52235	0.127921	0.661622	-0.041734	0.971487	0.0726765	-0.574244
ENSMUSG00000001348	Acp5	11433	17.7856	0.242394	1.18295	0.28485	0.850953	0.394796	0.643323	-0.462385	0.725786	0.303599	-1.52301	0.127757	0.314318	-0.704778	0.613537	0.297696	-2.36744	0.0179116	0.0906821	0.456287	1.37201	0.308594	1.4786	0.139248	0.434885	0.276793	1.2115	0.315798	0.876488	0.380765	0.667955	-0.179494	0.883013	0.303693	-0.591037	0.554496	0.865523	-0.531047	0.692052	0.30612	-1.73477	0.0827818	0.586319	-0.317154	0.802652	0.287508	-1.10312
ENSMUSG00000028093	Acp6	66659	996.605	-0.0166995	0.988492	0.0490547	-0.340427	0.733535	0.874084	-0.0180465	0.987569	0.0494508	-0.364938	0.715158	0.845679	-0.00134694	0.999067	0.0492538	-0.0273469	0.978183	0.990405	-0.0646057	0.956207	0.0497981	-1.29735	0.19451	0.512284	-0.106164	0.929055	0.0502657	-2.11206	0.0346813	0.186228	-0.0415585	0.971605	0.0503313	-0.8257	0.408974	0.796294	-0.0156274	0.989226	0.0494927	-0.315751	0.752191	0.967681	-0.0635335	0.956918	0.0493628	-1.28707
ENSMUSG00000022622	Acr	11434	6.84021	-0.270355	0.829116	0.544768	-0.496274	0.619701	0.807738	-0.603675	0.658075	0.563051	-1.07215	0.283653	0.506037	-0.333321	0.793708	0.567704	-0.587138	0.557111	0.767664	-0.82449	0.564682	0.545995	-1.51007	0.131026		-0.896593	0.537154	0.554336	-1.61742	0.105788		-0.0721029	0.95125	0.576172	-0.125141	0.900412		0.425877	1.34339	0.531477	0.80131	0.422952		-0.128258	0.914936	0.558942	-0.229466
ENSMUSG00000072770	Acrbp	54137	26.6836	-0.322686	0.79958	0.281781	-1.14516	0.252141	0.507322	-0.49014	0.711956	0.287303	-1.706	0.0880075	0.251841	-0.167454	0.890413	0.290178	-0.577074	0.56389	0.771957	0.0126379	1.0088	0.287732	0.0439224	0.964966	0.988176	-0.260625	0.834726	0.294789	-0.884107	0.376639	0.664421	-0.273263	0.827446	0.29403	-0.929368	0.352698	0.76	-0.258145	0.836162	0.283704	-0.909909	0.362871	0.855092	0.0771785	1.05495	0.285836	0.27001
ENSMUSG00000032281	Acsbg1	94180	10.1019	-0.525084	0.694919	0.361418	-1.45284	0.146267	0.371855	-0.112586	0.924929	0.354477	-0.317612	0.75078	0.868291	0.412498	1.33099	0.365877	1.12742	0.259564	0.511713	-0.665977	0.630262	0.40191	-1.65703	0.0975128		-0.396308	0.7598	0.396224	-1.00021	0.317208		0.26967	1.20553	0.418979	0.643636	0.519811	0.852712	-0.424225	0.745239	0.364275	-1.16457	0.244191	0.785556	-0.565118	0.6759	0.399322	-1.4152
ENSMUSG00000076435	Acsf2	264895	353.273	-0.223444	0.856518	0.0923342	-2.41995	0.0155225	0.0896796	-0.0302573	0.979246	0.0922499	-0.327993	0.742917	0.863162	0.193187	1.14329	0.0926866	2.0843	0.0371326	0.150269	0.124723	1.0903	0.0911858	1.36779	0.171379	0.480965	-0.133674	0.911507	0.0926266	-1.44315	0.148977	0.415863	-0.258397	0.836016	0.0920863	-2.80603	0.00501557	0.138479	0.107084	1.07705	0.0918136	1.16632	0.243485	0.784864	0.455251	1.37102	0.09171	4.96403
ENSMUSG00000015016	Acsf3	257633	473.754	-0.283192	0.821771	0.076689	-3.69273	0.000221858	0.00437652	0.145334	1.10599	0.0758559	1.91592	0.0553758	0.188233	0.428525	1.34586	0.0764455	5.60563	2.07496e-08	1.56919e-06	-0.294017	0.815628	0.0769204	-3.82235	0.000132184	0.00434519	-0.116671	0.922313	0.0767708	-1.51973	0.128578	0.383703	0.177346	1.1308	0.077634	2.28438	0.0223491	0.276978	0.0929033	1.06651	0.0760752	1.2212	0.222009	0.763904	0.0820782	1.05854	0.0775275	1.0587
ENSMUSG00000018796	Acsl1	14081	15453.5	-0.226045	0.854975	0.069766	-3.24005	0.00119509	0.0150045	0.0485736	1.03424	0.069755	0.696346	0.486212	0.686234	0.274619	1.20967	0.0697669	3.93623	8.27709e-05	0.00150464	-0.231824	0.851557	0.0697835	-3.32205	0.000893587	0.0186428	-0.210494	0.864241	0.0697975	-3.01579	0.00256315	0.0374229	0.02133	1.01489	0.0698199	0.3055	0.759985	0.936434	0.0424617	1.02987	0.0697576	0.608703	0.542721	0.924942	0.0366825	1.02575	0.0697919	0.525599
ENSMUSG00000032883	Acsl3	74205	149.696	0.0211255	1.01475	0.127492	0.165701	0.868392	0.941103	0.416987	1.33514	0.126188	3.30449	0.000951477	0.0115926	0.395861	1.31573	0.12536	3.15779	0.00158972	0.0152967	-0.224747	0.855745	0.126364	-1.77857	0.0753097	0.316683	-0.279038	0.824141	0.1277	-2.1851	0.0288814	0.16756	-0.0542908	0.963068	0.128839	-0.421386	0.673473	0.908906	0.333382	1.25996	0.126764	2.62995	0.00853968	0.24592	0.08751	1.06253	0.127094	0.688544
ENSMUSG00000031278	Acsl4	50790	451.286	0.0227852	1.01592	0.0620031	0.367484	0.713258	0.862686	-0.0294139	0.979818	0.0629034	-0.467604	0.640068	0.798876	-0.052199	0.964465	0.062421	-0.836242	0.403019	0.652852	-0.0504333	0.965646	0.063237	-0.797529	0.425144	0.732234	-0.037638	0.974249	0.0637935	-0.589997	0.555193	0.791224	0.0127953	1.00891	0.0638411	0.200425	0.841148	0.960126	0.00518633	1.0036	0.0628398	0.0825324	0.934223	0.995451	-0.0680322	0.953938	0.0624056	-1.09016
ENSMUSG00000024981	Acsl5	433256	466.037	-0.040541	0.97229	0.0879154	-0.461136	0.644701	0.82304	-0.0597927	0.959402	0.0884617	-0.675916	0.499094	0.697034	-0.0192517	0.986744	0.0882764	-0.218085	0.827363	0.922617	-0.0327468	0.977557	0.0883675	-0.370575	0.710954	0.89297	-0.0322796	0.977874	0.0887747	-0.363613	0.716147	0.879445	0.000467249	1.00032	0.0887646	0.00526391	0.9958	0.998644	0.0343352	1.02408	0.0882397	0.389113	0.697193	0.955757	0.0421293	1.02963	0.0880437	0.478505
ENSMUSG00000020333	Acsl6	216739	252.973	0.181065	1.13372	0.15199	1.1913	0.233536	0.485582	0.211865	1.15818	0.152388	1.3903	0.164437	0.366383	0.0307998	1.02158	0.151518	0.203275	0.83892	0.929606	-0.0809464	0.945437	0.15301	-0.529027	0.596787	0.835112	0.154358	1.11293	0.152681	1.01098	0.312024	0.610945	0.235304	1.17715	0.152833	1.53962	0.123653	0.543709	0.0804304	1.05733	0.152857	0.526179	0.598764	0.938386	-0.181581	0.881736	0.152143	-1.19349
ENSMUSG00000030972	Acsm5	272428	126.516	0.0590362	1.04177	0.155282	0.380186	0.703807	0.857175	-0.136382	0.909798	0.157212	-0.867502	0.385667	0.606097	-0.195418	0.87332	0.156397	-1.2495	0.211482	0.455093	-0.0349226	0.976084	0.160348	-0.217793	0.82759	0.940354	-0.214508	0.86184	0.162621	-1.31906	0.187148	0.470104	-0.179585	0.882957	0.162609	-1.1044	0.269419	0.697021	-0.28233	0.822262	0.158246	-1.78412	0.074405	0.567173	-0.376288	0.770417	0.157423	-2.39029
ENSMUSG00000027452	Acss1	68738	14962.5	0.0357482	1.02509	0.0835316	0.427961	0.66868	0.836541	0.0624698	1.04425	0.083545	0.747738	0.454618	0.662907	0.0267215	1.01869	0.0835311	0.319899	0.749045	0.881444	0.018635	1.013	0.0835386	0.22307	0.823481	0.938658	-0.00906819	0.993734	0.0835545	-0.10853	0.913575	0.968793	-0.0277031	0.980981	0.0835495	-0.331578	0.740208	0.930993	0.0867843	1.062	0.0835445	1.03878	0.298907	0.816591	0.069671	1.04948	0.0835257	0.834127
ENSMUSG00000027605	Acss2	60525	1048.96	0.121741	1.08805	0.07289	1.67019	0.0948808	0.285407	0.221793	1.16618	0.072993	3.03855	0.0023772	0.0224719	0.100052	1.07181	0.07264	1.37737	0.168397	0.395316	0.10263	1.07373	0.0731856	1.40233	0.160816	0.465092	0.127611	1.09248	0.0733607	1.73951	0.0819458	0.302141	0.024981	1.01747	0.0731377	0.341561	0.732681	0.928882	0.0308491	1.02161	0.0733252	0.420716	0.673962	0.950584	0.011739	1.00817	0.0727496	0.161361
ENSMUSG00000035948	Acss3	380660	26.9546	-0.145797	0.90388	0.251621	-0.579433	0.562297	0.771087	-0.452353	0.73085	0.260228	-1.73829	0.082159	0.241806	-0.306555	0.80857	0.260865	-1.17515	0.239934	0.489039	-0.220996	0.857973	0.256205	-0.862576	0.388371	0.703651	-0.386438	0.765016	0.262063	-1.4746	0.14032	0.402166	-0.165442	0.891655	0.264983	-0.624348	0.532399	0.857534	0.0160279	1.01117	0.252075	0.0635837	0.949302	0.996306	-0.0591711	0.959815	0.255759	-0.231355
ENSMUSG00000031972	Acta1	11459	21251.5	0.680106	1.60226	0.370382	1.83623	0.066324	0.228964	1.57983	2.98934	0.370372	4.26552	1.99438e-05	0.000666859	0.899722	1.86571	0.370352	2.42937	0.0151251	0.0805565	1.00194	2.00269	0.370369	2.70525	0.00682531	0.076491	1.62632	3.08724	0.370364	4.39114	1.12759e-05	0.000676231	0.624376	1.54154	0.370343	1.68594	0.0918072	0.487332	0.278362	1.21282	0.370396	0.751524	0.452337	0.89499	0.600197	1.51592	0.370356	1.6206
ENSMUSG00000035783	Acta2	11475	2543.36	0.14079	1.10251	0.33342	0.422261	0.672834	0.839322	-1.28082	0.411561	0.333671	-3.83857	0.000123752	0.00260984	-1.42161	0.373295	0.333647	-4.26082	2.03675e-05	0.000489719	-0.0447384	0.969466	0.333602	-0.134107	0.893318	0.962828	-0.168507	0.889763	0.333647	-0.505047	0.613526	0.826378	-0.123769	0.917787	0.333649	-0.370956	0.71067	0.921596	-0.534184	0.690549	0.333522	-1.60164	0.109235	0.630777	-0.719712	0.607219	0.3335	-2.15806
ENSMUSG00000029580	Actb	11461	21199.3	0.314769	1.24381	0.0825101	3.81492	0.000136228	0.00314587	0.192899	1.14306	0.0825276	2.33739	0.0194188	0.0950566	-0.12187	0.918996	0.0825008	-1.4772	0.139623	0.353207	0.155555	1.11385	0.0825479	1.88442	0.0595088	0.277836	0.250772	1.18984	0.0825507	3.03779	0.0023832	0.0353821	0.095217	1.06823	0.0825363	1.15364	0.248649	0.67853	-0.0888741	0.940256	0.0825496	-1.07661	0.281652	0.804183	-0.248089	0.842011	0.0825084	-3.00683
ENSMUSG00000087569	Actb-ps1		10.3809	-0.138832	0.908254	0.324374	-0.427998	0.668652	0.836541	0.00839793	1.00584	0.325132	0.0258293	0.979393	0.990284	0.14723	1.10744	0.326533	0.450887	0.652071	0.826617	0.0145337	1.01012	0.342619	0.0424194	0.966164		0.0428601	1.03015	0.346723	0.123615	0.90162		0.0283265	1.01983	0.344679	0.0821822	0.934502	0.987131	-0.223033	0.856763	0.333996	-0.667771	0.50428	0.911392	-0.0696673	0.952858	0.333246	-0.209057
ENSMUSG00000068614	Actc1	11464	196059	0.0482464	1.03401	0.140454	0.343504	0.731219	0.872899	0.067738	1.04807	0.140454	0.482278	0.629609	0.790671	0.0194915	1.0136	0.140454	0.138776	0.889628	0.953665	-0.174152	0.886289	0.140457	-1.23989	0.215015	0.536205	-0.0222811	0.984675	0.140457	-0.158633	0.873958	0.953072	0.15187	1.11101	0.140458	1.08125	0.279584	0.705462	-0.161868	0.893867	0.140455	-1.15245	0.249135	0.789647	-0.384266	0.766169	0.140455	-2.73586
ENSMUSG00000062825	Actg1	11465	4270.44	0.0787867	1.05613	0.109063	0.722397	0.47005	0.702282	-0.026242	0.981975	0.109127	-0.240472	0.809964	0.903748	-0.105029	0.929786	0.109084	-0.962827	0.335634	0.591146	0.14494	1.10568	0.109212	1.32714	0.184463	0.498696	0.0427877	1.0301	0.109279	0.391547	0.695393	0.870385	-0.102152	0.931642	0.109229	-0.93521	0.34968	0.75838	-0.215564	0.861209	0.109184	-1.97432	0.0483453	0.488326	-0.149411	0.901619	0.109091	-1.36959
ENSMUSG00000059430	Actg2	11468	15.5247	-0.51514	0.699725	0.404507	-1.2735	0.20284	0.447825	-0.794028	0.576731	0.412557	-1.92465	0.0542728	0.185425	-0.278888	0.824226	0.417867	-0.667409	0.504511	0.732104	0.418549	1.33658	0.439593	0.952128	0.341032	0.662119	0.425625	1.34315	0.44233	0.962233	0.335932	0.630413	0.00707584	1.00492	0.431366	0.0164033	0.986913	0.997937	-1.3015	0.405705	0.425463	-3.05901	0.0022207	0.125803	-0.367806	0.77496	0.419343	-0.8771
ENSMUSG00000074978	Actg-ps1		294.946	0.0312205	1.02188	0.13596	0.22963	0.818379	0.917363	-0.139938	0.907558	0.136905	-1.02216	0.306707	0.53007	-0.171158	0.888129	0.136541	-1.25353	0.210014	0.453224	0.13798	1.10036	0.137583	1.00289	0.315914	0.638853	-0.0033327	0.997693	0.138466	-0.0240687	0.980798	0.993657	-0.141313	0.906694	0.137931	-1.02452	0.305591	0.727804	-0.220905	0.858027	0.137225	-1.60981	0.10744	0.628004	-0.114145	0.92393	0.136321	-0.837326
ENSMUSG00000027671	Actl6a	56456	553.525	0.0231971	1.01621	0.0599962	0.386643	0.699021	0.854143	-0.0310447	0.978711	0.0607514	-0.511012	0.609343	0.776589	-0.0542418	0.9631	0.060343	-0.898891	0.368711	0.620716	0.0178797	1.01247	0.0614398	0.291012	0.771042	0.918739	0.036775	1.02582	0.0618817	0.59428	0.552325	0.789534	0.0188953	1.01318	0.0616758	0.306366	0.759326	0.936119	-0.0868998	0.941544	0.0610299	-1.42389	0.154478	0.69582	-0.0922173	0.93808	0.0604131	-1.52644
ENSMUSG00000015143	Actn1	109711	234.346	-0.0791372	0.946624	0.118845	-0.665887	0.505484	0.730167	-0.220809	0.858084	0.120185	-1.83724	0.0661741	0.210194	-0.141672	0.906468	0.120074	-1.17988	0.23805	0.487275	0.289442	1.22217	0.12069	2.39823	0.0164746	0.130952	0.310362	1.24002	0.121161	2.56157	0.0104201	0.0905236	0.0209202	1.01461	0.119709	0.174759	0.861269	0.966843	-0.277376	0.82509	0.120555	-2.30083	0.021401	0.363155	0.0912035	1.06526	0.118982	0.76653
ENSMUSG00000052374	Actn2	11472	31433.7	-0.224098	0.85613	0.0574093	-3.90351	9.48088e-05	0.00239566	0.0559028	1.03951	0.0574024	0.973876	0.330118	0.553437	0.28	1.2142	0.0574094	4.87726	1.07572e-06	4.40294e-05	-0.112277	0.925127	0.0574255	-1.95517	0.0505627	0.253754	-0.00227674	0.998423	0.0574272	-0.0396456	0.968376	0.989654	0.11	1.07923	0.0574326	1.91529	0.0554558	0.403221	-0.0610074	0.958595	0.0574111	-1.06264	0.287945	0.808201	0.0508134	1.03585	0.0574236	0.884886
ENSMUSG00000054808	Actn4	60595	3340.43	-0.0559134	0.961985	0.0878544	-0.636432	0.524495	0.743354	-0.147461	0.902838	0.0879625	-1.67641	0.0936589	0.261311	-0.0915473	0.938516	0.0879405	-1.04101	0.297869	0.553005	0.0259603	1.01816	0.0879242	0.295257	0.767798	0.916905	0.0178091	1.01242	0.0879832	0.202415	0.839592	0.939517	-0.0081511	0.994366	0.087959	-0.0926694	0.926166	0.984634	-0.0122973	0.991512	0.0879125	-0.139882	0.888754	0.990653	0.0695763	1.04941	0.0878662	0.791844
ENSMUSG00000021076	Actr10	56444	985.323	-0.0139026	0.99041	0.0527414	-0.2636	0.792088	0.903085	-0.00616585	0.995735	0.0530894	-0.116141	0.907541	0.955566	0.00773678	1.00538	0.0528976	0.14626	0.883716	0.950978	-0.142802	0.905758	0.0537099	-2.65877	0.00784264	0.0841713	-0.0847849	0.942925	0.0539071	-1.5728	0.115766	0.36281	0.0580175	1.04103	0.0541561	1.0713	0.284034	0.70971	-0.0338788	0.976791	0.053197	-0.636856	0.524218	0.917798	-0.162779	0.893303	0.0532588	-3.05637
ENSMUSG00000025228	Actr1a	54130	2585.5	0.0327441	1.02296	0.0546034	0.599672	0.548725	0.761775	0.030017	1.02102	0.0547437	0.54832	0.583472	0.760632	-0.0027271	0.998112	0.054629	-0.0499204	0.960186	0.982903	0.0199019	1.01389	0.0548006	0.36317	0.716478	0.895303	0.0223246	1.01559	0.054917	0.406515	0.684364	0.86408	0.00242266	1.00168	0.0548699	0.0441527	0.964783	0.993946	0.00384307	1.00267	0.054783	0.0701509	0.944074	0.996128	-0.00899913	0.993782	0.0546211	-0.164756
ENSMUSG00000037351	Actr1b	226977	1957.41	-0.00985795	0.99319	0.0566505	-0.174013	0.861855	0.938685	0.0602301	1.04263	0.0567539	1.06125	0.288577	0.511194	0.070088	1.04978	0.0566512	1.23718	0.216018	0.4615	-0.033649	0.976946	0.056904	-0.591329	0.5543	0.813588	-0.0199423	0.986272	0.0570422	-0.349607	0.726634	0.884291	0.0137067	1.00955	0.0570406	0.240297	0.8101	0.949901	0.0093831	1.00653	0.0568295	0.16511	0.868858	0.989583	-0.0144079	0.990063	0.0567253	-0.253995
ENSMUSG00000020152	Actr2	66713	4111.77	0.212722	1.15887	0.0446955	4.75936	1.94204e-06	0.000123677	0.0871763	1.06229	0.0448747	1.94266	0.052057	0.180864	-0.125546	0.916657	0.0446774	-2.81006	0.00495328	0.0356507	0.0446591	1.03144	0.044881	0.995056	0.319709	0.64195	0.109974	1.07921	0.0449271	2.44784	0.0143717	0.110661	0.065315	1.04631	0.0448736	1.45553	0.145522	0.576338	0.0490347	1.03457	0.0449136	1.09176	0.27494	0.801078	-0.119028	0.920808	0.0446628	-2.66505
ENSMUSG00000026341	Actr3	74117	2374.67	0.0460329	1.03242	0.0615958	0.747338	0.454859	0.691779	-0.158198	0.896144	0.0618898	-2.55612	0.0105846	0.0629326	-0.204231	0.868001	0.0617756	-3.30601	0.000946344	0.0103335	-0.0647982	0.956079	0.0619101	-1.04665	0.295261	0.622675	-0.0904512	0.939229	0.0620515	-1.45768	0.144929	0.410439	-0.025653	0.982376	0.0620765	-0.413248	0.679425	0.91029	-0.0311889	0.978614	0.0617978	-0.504693	0.613775	0.942637	-0.14202	0.906249	0.0617085	-2.30146
ENSMUSG00000056367	Actr3b	242894	1374.51	-0.168661	0.889668	0.125897	-1.33967	0.180352	0.419369	0.567102	1.48154	0.125547	4.51705	6.27057e-06	0.000266809	0.735763	1.66528	0.125588	5.85856	4.66895e-09	4.28393e-07	-0.158276	0.896095	0.126044	-1.25572	0.209216	0.528952	0.156795	1.11481	0.125904	1.24536	0.213001	0.504426	0.315072	1.24407	0.126002	2.50054	0.0124005	0.214263	0.0167826	1.0117	0.125901	0.133299	0.893957	0.990865	0.0271671	1.01901	0.12604	0.215544
ENSMUSG00000082319	Actr3-ps		656.238	0.0608308	1.04307	0.0669986	0.907941	0.363909	0.616278	-0.186758	0.878578	0.0680822	-2.74312	0.00608579	0.0432688	-0.247589	0.842303	0.067687	-3.65785	0.000254344	0.0036857	-0.0416071	0.971572	0.0680832	-0.611121	0.541119	0.80609	-0.102467	0.931439	0.0686544	-1.4925	0.135568	0.39504	-0.0608597	0.958693	0.0686672	-0.886299	0.375457	0.774512	-0.0449702	0.96931	0.0677349	-0.663915	0.506745	0.913804	-0.147408	0.902871	0.0673507	-2.18866
ENSMUSG00000037761	Actr5	109275	18.7122	0.245904	1.18584	0.25217	0.975151	0.329485	0.586614	0.195227	1.1449	0.257696	0.757588	0.448697	0.658539	-0.0506765	0.965484	0.248842	-0.203649	0.838627	0.929408	0.244647	1.1848	0.238537	1.02562	0.305072	0.629952	-0.324022	0.79884	0.256854	-1.2615	0.207129	0.497228	-0.568669	0.674239	0.250663	-2.26866	0.0232889	0.282966	0.397416	1.31715	0.253097	1.57021	0.116366	0.644099	0.396159	1.316	0.237552	1.66767
ENSMUSG00000019948	Actr6	67019	572.681	0.0187146	1.01306	0.0792345	0.236192	0.813283	0.914513	0.0243507	1.01702	0.0796541	0.305705	0.759829	0.874659	0.00563609	1.00391	0.0793379	0.071039	0.943367	0.976108	-0.0446077	0.969553	0.0798003	-0.558991	0.576168	0.824039	0.0475891	1.03354	0.0799177	0.595476	0.551525	0.789112	0.0921968	1.06599	0.0799399	1.15333	0.248777	0.67853	0.0398605	1.02801	0.0796646	0.500354	0.616826	0.943224	-0.0234617	0.983869	0.0793709	-0.295596
ENSMUSG00000015971	Actr8	56249	1142.7	0.110422	1.07954	0.0490893	2.24942	0.024486	0.121364	0.145703	1.10627	0.0493646	2.95156	0.00316173	0.027302	0.0352803	1.02476	0.0489143	0.721267	0.470745	0.706239	0.00845831	1.00588	0.049206	0.171896	0.863519	0.953445	0.0279594	1.01957	0.0494588	0.565307	0.571865	0.80187	0.0195011	1.01361	0.0493625	0.39506	0.692799	0.916131	0.139052	1.10118	0.0494205	2.81364	0.00489838	0.191903	0.0370875	1.02604	0.0488734	0.758848
ENSMUSG00000026836	Acvr1	11477	103.409	0.212065	1.15834	0.126975	1.67012	0.094895	0.285407	-0.180776	0.882228	0.131724	-1.37239	0.169944	0.373451	-0.39284	0.761629	0.129336	-3.03735	0.00238666	0.0207387	0.176131	1.12985	0.13045	1.35018	0.176957	0.488268	-0.129574	0.914101	0.134625	-0.962488	0.335805	0.630413	-0.305705	0.809047	0.132773	-2.30247	0.0213089	0.27442	-0.0739279	0.950048	0.130878	-0.56486	0.572169	0.931548	-0.109862	0.926677	0.126534	-0.868241
ENSMUSG00000000532	Acvr1b	11479	369.792	-0.0629129	0.957329	0.0803783	-0.782711	0.433797	0.674617	0.126421	1.09158	0.0803086	1.57419	0.115443	0.295169	0.189334	1.14024	0.0801434	2.36244	0.018155	0.0914363	0.029099	1.02037	0.0807593	0.360318	0.718609	0.896111	0.0506647	1.03574	0.0812316	0.623707	0.53282	0.776513	0.0215657	1.01506	0.0809619	0.266368	0.789956	0.945174	0.0263849	1.01846	0.0807867	0.326599	0.743971	0.966271	0.118397	1.08553	0.0803507	1.4735
ENSMUSG00000052155	Acvr2a	11480	673.127	0.00142232	1.00099	0.0767133	0.0185407	0.985208	0.993621	0.0643502	1.04561	0.076964	0.836107	0.403095	0.621376	0.0629278	1.04458	0.0767104	0.82033	0.412028	0.660938	-0.0737272	0.95018	0.0764488	-0.964399	0.334846	0.656453	-0.0836007	0.943699	0.0767922	-1.08866	0.276304	0.576091	-0.00987352	0.99318	0.076876	-0.128434	0.897805	0.976976	0.213667	1.15963	0.0766663	2.78697	0.00532031	0.200377	0.138517	1.10077	0.0764959	1.81078
ENSMUSG00000061393	Acvr2b	11481	34.2357	0.342979	1.26837	0.261733	1.31041	0.190057	0.432058	0.0564756	1.03992	0.267027	0.211498	0.832499	0.916999	-0.286503	0.819887	0.261871	-1.09406	0.273929	0.526794	-0.350107	0.784526	0.26717	-1.31043	0.190051	0.506184	-0.467373	0.72328	0.271244	-1.72307	0.0848751	0.308709	-0.117266	0.921933	0.275303	-0.425955	0.670141	0.907616	0.240279	1.18122	0.264946	0.906897	0.364461	0.856231	-0.452807	0.73062	0.263985	-1.71528
ENSMUSG00000000530	Acvrl1	11482	536.463	-0.103826	0.930562	0.0828928	-1.25253	0.210377	0.456091	-0.30749	0.808046	0.0838901	-3.66539	0.000246963	0.00435843	-0.203664	0.868342	0.0838782	-2.42809	0.0151784	0.0807438	0.0730637	1.05195	0.0839521	0.870302	0.384135	0.700629	-0.0655915	0.955553	0.0847258	-0.774162	0.438835	0.712041	-0.138655	0.908365	0.0844355	-1.64214	0.10056	0.504673	-0.179968	0.882723	0.0835771	-2.15331	0.031294	0.41961	-0.00307835	0.997869	0.0832708	-0.036968
ENSMUSG00000023262	Acy1	109652	365.723	0.00952739	1.00663	0.103154	0.0923606	0.926412	0.96843	0.225069	1.16883	0.103028	2.18455	0.0289221	0.124165	0.215542	1.16114	0.102668	2.09941	0.0357804	0.147134	-0.029441	0.9798	0.104086	-0.282852	0.777291	0.920836	0.0424646	1.02987	0.104302	0.407133	0.68391	0.863702	0.0719056	1.0511	0.104279	0.68955	0.490478	0.837775	-0.00925664	0.993604	0.103811	-0.0891679	0.928948	0.995343	-0.0482251	0.967125	0.103431	-0.466253
ENSMUSG00000024866	Acy3	71670	723.838	-0.036206	0.975216	0.0767017	-0.472036	0.636901	0.817964	0.348747	1.27345	0.0762726	4.57238	4.82226e-06	0.000218639	0.384953	1.30582	0.076111	5.05778	4.24155e-07	1.97395e-05	0.052158	1.03681	0.0769645	0.677688	0.497969	0.781396	0.234062	1.17614	0.0768617	3.04523	0.00232502	0.0347963	0.181904	1.13438	0.0766589	2.3729	0.0176492	0.252836	0.0164151	1.01144	0.0770144	0.213143	0.831215	0.978497	0.104779	1.07533	0.0766516	1.36695
ENSMUSG00000008822	Acyp1	66204	310.407	0.0160021	1.01115	0.0968125	0.165289	0.868716	0.94113	0.484744	1.39934	0.0957311	5.0636	4.11416e-07	3.01705e-05	0.468742	1.3839	0.0952155	4.92296	8.52467e-07	3.58777e-05	0.118512	1.08561	0.0970094	1.22165	0.221839	0.545192	0.218115	1.16321	0.0971565	2.24499	0.0247688	0.152533	0.0996036	1.07148	0.0964967	1.0322	0.30198	0.72581	0.0457451	1.03222	0.0974928	0.469215	0.638916	0.945691	0.148255	1.10823	0.0963257	1.5391
ENSMUSG00000060923	Acyp2	75572	1936.23	0.00734248	1.0051	0.100003	0.0734227	0.94147	0.974362	0.0146539	1.01021	0.100095	0.146399	0.883606	0.943501	0.00731141	1.00508	0.100029	0.0730932	0.941732	0.975543	-0.141237	0.906741	0.100317	-1.40791	0.159157	0.463	-0.0792691	0.946537	0.100367	-0.789792	0.429649	0.705692	0.0619682	1.04389	0.100438	0.616982	0.537246	0.859274	-0.0679199	0.954012	0.100158	-0.678129	0.49769	0.908973	-0.2165	0.860651	0.100162	-2.16149
ENSMUSG00000017697	Ada	11486	36.1598	0.0801886	1.05716	0.212063	0.378137	0.705329	0.858384	0.196476	1.1459	0.212946	0.92266	0.356185	0.577435	0.116288	1.08394	0.209925	0.55395	0.579613	0.781755	0.136535	1.09926	0.203602	0.670596	0.502478	0.785084	0.0278904	1.01952	0.207267	0.134562	0.892958	0.961514	-0.108644	0.927459	0.204722	-0.530693	0.595631	0.88149	0.362051	1.28525	0.210655	1.71869	0.08567	0.590895	0.418397	1.33644	0.205059	2.04038
ENSMUSG00000027259	Adal	75894	361.095	-0.0550989	0.962528	0.0880966	-0.625437	0.531684	0.748348	-0.180102	0.882641	0.0892008	-2.01906	0.0434808	0.161382	-0.125003	0.917002	0.0890253	-1.40413	0.16028	0.383775	-0.046616	0.968205	0.0887338	-0.525347	0.599342	0.836671	-0.158078	0.896218	0.0897114	-1.76207	0.0780571	0.293627	-0.111462	0.92565	0.0897462	-1.24197	0.214248	0.649339	0.024558	1.01717	0.0884865	0.277534	0.78137	0.97131	0.0330408	1.02317	0.0883449	0.373998
ENSMUSG00000054693	Adam10	11487	1507.42	-0.0730846	0.950603	0.0526261	-1.38875	0.164908	0.397885	-0.00282713	0.998042	0.0527777	-0.0535667	0.95728	0.97898	0.0702574	1.0499	0.0527252	1.33252	0.182689	0.416052	-0.0516017	0.964864	0.0527693	-0.977874	0.328137	0.650938	0.039193	1.02754	0.0528373	0.741768	0.458228	0.728048	0.0907948	1.06496	0.052861	1.71761	0.085867	0.47827	0.0595513	1.04214	0.0527122	1.12974	0.258584	0.794374	0.0810341	1.05778	0.0526834	1.53813
ENSMUSG00000020926	Adam11	11488	126	-0.144586	0.904639	0.138204	-1.04618	0.295476	0.553552	-0.0990345	0.933658	0.139028	-0.712333	0.476258	0.678411	0.045552	1.03208	0.139268	0.327081	0.743606	0.878448	0.188765	1.13979	0.141167	1.33718	0.181165	0.494386	0.124789	1.09035	0.142564	0.875314	0.381403	0.668514	-0.0639766	0.956624	0.140969	-0.453835	0.649948	0.900078	-0.266007	0.831618	0.140382	-1.89489	0.0581075	0.516318	0.0673447	1.04779	0.139001	0.48449
ENSMUSG00000054555	Adam12	11489	10.5741	0.161201	1.11822	0.380784	0.423341	0.672047	0.838946	0.743753	1.67453	0.369634	2.01213	0.0442059	0.163077	0.582552	1.4975	0.360641	1.61532	0.10624	0.298259	0.0991112	1.07111	0.368426	0.269012	0.78792		0.0333082	1.02336	0.374729	0.0888863	0.929172		-0.065803	0.955413	0.370536	-0.177588	0.859046	0.96612	0.342742	1.26816	0.381068	0.899424	0.368427	0.858502	0.280652	1.21474	0.368132	0.762369
ENSMUSG00000028041	Adam15	11490	1272.49	-0.126191	0.916247	0.0897696	-1.40573	0.159806	0.391081	-0.133432	0.91166	0.0899499	-1.4834	0.137967	0.329596	-0.00724076	0.994994	0.0899629	-0.0804861	0.935851	0.973648	0.0908404	1.06499	0.0901727	1.0074	0.31374	0.636875	-0.0065861	0.995445	0.0904308	-0.0728303	0.941941	0.979451	-0.0974265	0.934699	0.0902961	-1.07897	0.280603	0.706269	-0.189461	0.876933	0.0900325	-2.10436	0.0353471	0.440918	0.027571	1.01929	0.0899102	0.306651
ENSMUSG00000052593	Adam17	11491	828.047	-0.0250651	0.982776	0.0604436	-0.414685	0.678372	0.841661	0.0291703	1.02043	0.0607035	0.480538	0.630845	0.791398	0.0542354	1.03831	0.0605237	0.896102	0.370198	0.622197	-0.11014	0.926498	0.0613028	-1.79665	0.0723912	0.309536	-0.0637973	0.956743	0.061535	-1.03677	0.299845	0.600192	0.0463423	1.03264	0.0617141	0.750919	0.452701	0.820713	-0.0234498	0.983877	0.0608735	-0.385221	0.700074	0.956161	-0.108524	0.927536	0.0608758	-1.78272
ENSMUSG00000011256	Adam19	11492	586.066	-0.371519	0.772968	0.212513	-1.74822	0.0804259	0.258688	0.0925927	1.06628	0.212192	0.436364	0.662573	0.813061	0.464111	1.37947	0.212478	2.18428	0.0289419	0.127664	-0.27227	0.828015	0.211564	-1.28694	0.198114	0.515504	-0.662498	0.631783	0.212102	-3.12349	0.0017872	0.0292973	-0.390227	0.763009	0.212289	-1.83819	0.0660342	0.42742	0.570636	1.48518	0.211801	2.69421	0.00705566	0.226626	0.669885	1.59095	0.212276	3.15573
ENSMUSG00000072647	Adam1a	280668	32.833	-0.24112	0.846088	0.251572	-0.958453	0.337834	0.594967	-0.250936	0.840351	0.254275	-0.986867	0.323708	0.547102	-0.00981541	0.99322	0.256089	-0.0383281	0.969426	0.987019	0.0571295	1.04039	0.253122	0.225699	0.821436	0.938239	-0.106757	0.928673	0.257575	-0.41447	0.67853	0.861263	-0.163887	0.892617	0.256272	-0.639502	0.522496	0.854171	-0.0868276	0.941591	0.252094	-0.344425	0.730527	0.96263	0.211422	1.15783	0.252602	0.836976
ENSMUSG00000062438	Adam1b	280667	15.8489	-0.588096	0.66522	0.306857	-1.91652	0.0552994	0.204899	-0.387209	0.764608	0.306118	-1.2649	0.205907	0.418208	0.200887	1.1494	0.316246	0.635224	0.525282	0.746087	-0.0511362	0.965176	0.323802	-0.157924	0.874517	0.957572	0.0120917	1.00842	0.325807	0.0371132	0.970395	0.99016	0.063228	1.0448	0.326087	0.193899	0.846255	0.961825	-0.528628	0.693214	0.31026	-1.70382	0.0884146	0.595726	0.00833132	1.00579	0.320542	0.0259913
ENSMUSG00000022039	Adam2	11495	668.587	0.241821	1.18248	0.0799045	3.02637	0.00247509	0.0254206	0.253775	1.19232	0.0802148	3.1637	0.0015578	0.0165618	0.0119546	1.00832	0.0794835	0.150403	0.880447	0.949395	0.112881	1.08139	0.0808871	1.39554	0.162852	0.467944	0.147365	1.10754	0.0811241	1.81654	0.0692882	0.276228	0.0344834	1.02419	0.0807667	0.426951	0.669415	0.907095	-0.0442211	0.969813	0.0809386	-0.546354	0.584822	0.934339	-0.17316	0.886898	0.0798523	-2.16851
ENSMUSG00000040537	Adam22	11496	635.268	0.314796	1.24384	0.0953615	3.30108	0.00096313	0.0129848	-0.314154	0.804322	0.0969158	-3.24152	0.00118895	0.0136489	-0.62895	0.646647	0.0962004	-6.53792	6.2382e-11	1.00643e-08	0.182292	1.13469	0.0959416	1.90003	0.0574293	0.27283	-0.109303	0.927036	0.0968102	-1.12905	0.258878	0.557891	-0.291595	0.816998	0.0963998	-3.02485	0.00248755	0.0946491	0.0125907	1.00877	0.0962187	0.130855	0.89589	0.991414	-0.119914	0.920243	0.095082	-1.26116
ENSMUSG00000025964	Adam23	23792	24.517	-0.0144837	0.990011	0.280599	-0.0516173	0.958834	0.981132	-0.771929	0.585634	0.296566	-2.60289	0.0092442	0.0574535	-0.757446	0.591543	0.295448	-2.56372	0.0103558	0.0615374	0.119627	1.08645	0.29472	0.4059	0.684816	0.87989	-0.201634	0.869565	0.303336	-0.664722	0.506228	0.75873	-0.321261	0.80037	0.300696	-1.06839	0.285343	0.710266	-0.416846	0.749061	0.2897	-1.43889	0.150183	0.690061	-0.282735	0.822031	0.285778	-0.989353
[truncated: 18,498 more rows]
[truncated: 8 more columns]
